# Supplementary material for: A universal vector concept for a direct genotyping of transgenic organisms and a systematic creation of homozygous lines
Source: eLife. 2018 Mar 15;7:e31677. doi: 10.7554/eLife.31677 (PMC5854464; doi:10.7554/eLife.31677)
Supplement: Table 1—source data 1. [file elife-31677-table1-data1.xlsx]

## Sheet: Sheet1
			Theoretic Mendelian	Theoretic Mendelian	Theoretic Mendelian	Theoretic Mendelian	Theoretic Mendelian	Theoretic Mendelian	Theoretic Mendelian	Theoretic Mendelian	Theoretic Mendelian				Block 1 AGOC PoP	Block 1 AGOC PoP	Block 1 AGOC PoP	Block 1 AGOC PoP	Block 1 AGOC PoP	Block 1 AGOC PoP	Block 1 AGOC PoP	Block 1 AGOC PoP	Block 1 AGOC PoP	Block 1 AGOC PoP	Block 1 AGOC PoP	Block 1 AGOC PoP	Block 1 AGOC PoP	Block 1 AGOC PoP	Block 1 AGOC PoP	Block 1 AGOC PoP	Block 1 AGOC PoP	Block 1 AGOC PoP	Block 1 AGOC PoP	Block 1 AGOC PoP	Block 1 AGOC PoP	Block 1 AGOC PoP	Block 1 AGOC PoP	Block 1 AGOC PoP	Block 1 AGOC PoP	Block 1 AGOC PoP	Block 1 AGOC PoP	Block 1 AGOC PoP	Block 1 AGOC PoP	Block 1 AGOC PoP	Block 1 AGOC PoP	Block 1 AGOC PoP	Block 1 AGOC PoP	Block 1 AGOC PoP	Block 1 AGOC PoP
			Theoretic Mendelian Ratios												AGOC #1										AGOC #2										AGOC #3										AGOC #4
	Markers		lll	lll	lll	lll	lll	lll	lll	lll	Total				lll	lll	lll	lll	lll	lll	lll	lll	Total		lll	lll	lll	lll	lll	lll	lll	lll	Total		lll	lll	lll	lll	lll	lll	lll	lll	Total		lll	lll	lll	lll	lll
	In Det		0.5	/	/	/	/	/	0.5	/	1				54.7% (41)	/	/	/	/	/	45.3% (34)	/	100% (75)		46.2% (30)	/	/	/	/	/	53.8% (35)	/	100% (65)		61.9% (39)	/	/	/	/	/	38.1% (24)	/	100% (63)		55.8% (48)	/	/	/	/
	Ho Via		0.25	/	/	/	/	/	0.75	/	1				23.7% (27)	/	/	/	/	/	76.3% (87)	/	100% (114)		29.5% (26)	/	/	/	/	/	70.5% (62)	/	100% (88)		65.5% (38)	/	/	/	/	/	34.5% (20)	/	100% (58)		70.7% (87)	/	/	/	/
	F3		/	0.5	/	/	/	/	/	0.5	1				/	47.9% (46)	/	/	/	/	/	52.1% (50)	100% (96)		/	52.4% (44)	/	/	/	/	/	47.6% (40)	100% (84)		/	55.1% (49)	/	/	/	/	/	44.9% (40)	100% (89)		/	44.1% (41)	/	/	/
	F4		0.25	0.25	12.5%	12.5%	12.5%	12.5%	/	/	1				25.6% (30)	34.2% (40)	4.3% (5)	10.2% (12)	6.0% (7)	19.7% (23)	/	/	100% (117)		27.3% (36)	28.9% (38)	15.1% (20)	8.3% (11)	9.8% (13)	10.6% (14)	/	/	100% (132)		25.8% (33)	32.8% (42)	13.3% (17)	10.1% (13)	5.5% (7)	12.5% (16)	/	/	100% (128)		14.0% (14)	15.0% (15)	20.0% (20)	13.0% (13)	22.0 (22%)
	F5		0.25	/	0.25	0.25	/	/	0.25	/	1				27.2% (31)	/	26.3% (30)	23.7% (27)	/	/	22.8% (26)	/	100% (114)		28.9% (26)	/	33.3% (30)	17.8% (16)	/	/	20.0% (18)	/	100% (90)		24.8% (30)	/	27.3% (33)	24.8% (30)	/	/	23.1% (28)	/	100% (121)		19.3% (21)	/	22.9% (25)	37.6% (41)	/
	F6		/	/	0.25	0.25	/	/	0.5	/	1				/	/	20.3% (23)	24.8% (28)	/	/	54.9% (62)	/	100% (113)		/	/	21.5% (23)	35.5% (38)	/	/	43.0% (46)	/	100% (107)		/	/	22.9% (27)	22.9% (27)	/	/	54.2% (64)	/	100% (118)		/	/	22.0% (29)	22.7% (30)	/
	F6-S		/	/	0.5	0.5	/	/	/	/	1				/	/	46.4% (39)	53.6% (44)	/	/	/	/	100% (84)		/	/	50.0% (49)	50.0% (49)	/	/	/	/	100% (98)		/	/	54.0% (68)	46.0% (58)	/	/	/	/	100% (126)		/	/	53.8% (50)	46.2% (43)	/
	F7-O		/	/	1	/	/	/	/	/	1				/	/	100.0% (94)	/	/	/	/	/	100% (94)		/	/	100.0% (50)	/	/	/	/	/	100% (50)		/	/	100.0% (49)	/	/	/	/	/	100% (49)		/	/	100.0% (79)	/	/
	F7-C		/	/	/	1	/	/	/	/	1				/	/	/	100.0% (101)	/	/	/	/	100% (101)		/	/	/	100.0% (105)	/	/	/	/	100% (105)		/	/	/	100.0% (89)	/	/	/	/	100% (89)		/	/	/	100.0% (54)	/
[truncated: 190 more columns]
