# Supplementary material for: A universal vector concept for a direct genotyping of transgenic organisms and a systematic creation of homozygous lines
Source: eLife. 2018 Mar 15;7:e31677. doi: 10.7554/eLife.31677 (PMC5854464; doi:10.7554/eLife.31677)
Supplement: Supplementary file 13. [file elife-31677-supp13.zip]

Archive with 2 entries (2 files):
- 2017StroblStelzerAGOCRev1SupplementaryFile13.gb
- 2017StroblStelzerAGOCRev1SupplementaryFile13.geneious
