# Supplementary material for: A universal vector concept for a direct genotyping of transgenic organisms and a systematic creation of homozygous lines
Source: eLife. 2018 Mar 15;7:e31677. doi: 10.7554/eLife.31677 (PMC5854464; doi:10.7554/eLife.31677)
Supplement: Supplementary file 13. [file elife-31677-supp13.zip › 2017StroblStelzerAGOCRev1SupplementaryFile13.gb]

LOCUS       Plasmid_-_pAGOC         5049 bp    DNA     circular UNA 21-DEC-2017
DEFINITION  Vector [19] in Supplementary Table 8.
ACCESSION   urn.local...1513781605289.343
VERSION     urn.local...1513781605289.343
KEYWORDS    .
SOURCE      
  ORGANISM  
            .
FEATURES             Location/Qualifiers
     SRIF_Element    1..6
                     /created_by="User"
                     /modified_by="User"
                     /label="AatII"
     misc_feature    7..10
                     /created_by="User"
                     /modified_by="User"
                     /label="piggyBac 3' TTAA"
                     /note="Geneious type: PiggyBac Element"
     misc_feature    complement(11..245)
                     /created_by="User"
                     /modified_by="User"
                     /label="piggyBac 3' Terminal Repeat"
                     /note="Geneious type: PiggyBac Element"
     SRIF_Element    246..259
                     /created_by="User"
                     /modified_by="User"
                     /label="PmeI --- XmaI"
     spacer          260..277
                     /created_by="User"
                     /modified_by="User"
                     /label="FREDDY Spacer (#1)"
     SRIF_Element    278..297
                     /created_by="User"
                     /modified_by="User"
                     /label="SpeI --- PmeI --- HindIII"
     spacer          298..315
                     /created_by="User"
                     /Transferred_From="Element - (8) S (8) NLS (8+1) {G-487}
                     (8) SV40 (BamHI), Element - (8) S (8) NLS (8+1) {R-559}
                     (8) SV40 (BamHI)"
                     /Transferred_Similarity="100.00%"
                     /modified_by="User"
                     /label="FREDDY Spacer (#2)"
     SRIF_Element    316..335
                     /created_by="User"
                     /modified_by="User"
                     /label="XbaI --- PmeI --- XhoI"
     Lox_Element     complement(336..369)
                     /created_by="User"
                     /modified_by="User"
                     /label="LoxN Site"
     polyA_signal    complement(370..610)
                     /created_by="User"
                     /modified_by="User"
                     /label="SV40 Poly(A)"
     ORF             complement(611..1318)
                     /created_by="User"
                     /modified_by="User"
                     /label="mOrange ORF"
     promoter        complement(1322..1601)
                     /created_by="User"
                     /modified_by="User"
                     /label="3�P3 Artificial Promoter"
     Lox_Element     1602..1635
                     /created_by="User"
                     /modified_by="User"
                     /label="LoxP Site"
     SRIF_Element    1636..1655
                     /created_by="User"
                     /modified_by="User"
                     /label="NheI --- PmeI --- AflII"
     Lox_Element     complement(1656..1689)
                     /created_by="User"
                     /modified_by="User"
                     /label="LoxN Site"
     polyA_signal    complement(1690..1930)
                     /created_by="User"
                     /modified_by="User"
                     /label="SV40 Poly(A)"
     ORF             complement(1931..2638)
                     /created_by="User"
                     /modified_by="User"
                     /label="mCherry ORF"
     promoter        complement(2642..2921)
                     /created_by="User"
                     /modified_by="User"
                     /label="3�P3 Artificial Promoter"
     Lox_Element     2922..2955
                     /created_by="User"
                     /modified_by="User"
                     /label="LoxP Site"
     SRIF_Element    2956..2969
                     /created_by="User"
                     /modified_by="User"
                     /label="AvrII --- PmeI"
     misc_feature    2970..3279
                     /created_by="User"
                     /modified_by="User"
                     /label="piggyBac 5' Terminal Repeat"
                     /note="Geneious type: PiggyBac Element"
     misc_feature    3280..3283
                     /created_by="User"
                     /label="piggyBac 5' TTAA"
                     /note="Geneious type: PiggyBac Element"
     SRIF_Element    3284..3289
                     /created_by="User"
                     /modified_by="User"
                     /label="PciI"
     rep_origin      3330..3944
                     /note="replicon of pMB1"
                     /Transferred_From="pUC57"
                     /Transferred_Similarity="100.00%"
                     /modified_by="User"
                     /label="Origin of Replication"
     ORF             complement(4104..4919)
                     /created_by="User"
                     /X-Transferred_From="pUC57-Kan"
                     /X-Transferred_Similarity="99.75%"
                     /Transferred_From="pUCKan Blue Heron"
                     /Transferred_Similarity="98.53%"
                     /modified_by="User"
                     /label="Neomycin Phosphotransferase (KanR) ORF"
     promoter        complement(4920..5024)
                     /created_by="User"
                     /Transferred_From="pUC57"
                     /Transferred_Similarity="100.00%"
                     /modified_by="User"
                     /label="Beta-Lactamase Promoter"
ORIGIN      
        1 gacgtcttaa ccctagaaag ataatcatat tgtgacgtac gttaaagata atcatgcgta
       61 aaattgacgc atgtgtttta tcggtctgta tatcgaggtt tatttattaa tttgaataga
      121 tattaagttt tattatattt acacttacat actaataata aattcaacaa acaatttatt
      181 tatgtttatt tatttattaa aaaaaaacaa aaactcaaaa tttcttctat aaagtaacaa
      241 aacttgttta aaccccgggt ttagggaaga tgattatact agtgtttaaa caagcttttt
      301 agggaagatg attattctag agtttaaacc tcgagataac ttcgtataag gtatactata
      361 cgaagttatg atccagacat gataagatac attgatgagt ttggacaaac cacaactaga
      421 atgcagtgaa aaaaatgctt tatttgtgaa atttgtgatg ctattgcttt atttgtaacc
      481 attataagct gcaataaaca agttaacaac aacaattgca ttcattttat gtttcaggtt
      541 cagggggagg tgtgggaggt tttttaaagc aagtaaaacc tctacaaatg tggtatggct
      601 gattatgatc ttatttgtac agttcgtcca tgccgccggt cgagtgcctg ccttcggccc
      661 tttcgtattg ttccacaatg gtgtagtctt cgttgtgcga ggtaatgtcc agtttaatgt
      721 ccacaatgta ggcgccgggc agttgcacgg gtttcttggc tttgtaggtg gttttcactt
      781 ccgaggtgta gtggccgccg tctttcagtt tcagcctcat tttaattttg cctttcaggg
      841 cgccgtcttc ggggtacatc ctttccgacg aggcttccca gcccatggtt ttcttttgca
      901 tcacggggcc gtccgagggg aagttggtgc ccctcagttt cactttgtaa atgaattcgc
      961 cgtcttgcag cgacgagtct tgggtcacgg tcaccacgcc gccgtcttcg tagttcatca
     1021 ccctttccca tttgaagcct tcggggaacg acagtttgaa gtagtcggga atgtcggcgg
     1081 ggtgtttcac gtaggctttc gagccgtagg tgaagtgggg cgacagaatg tcccaggcga
     1141 agggcagggg gccgcctttg gtcactttca gtttggcggt ttggaagcct tcgtagggcc
     1201 tgccttcgcc ttcgccttca atttcgaatt cgtggccgtt caccgagcct tccatcctca
     1261 ctttgaacct catgaattct ttaataatgg ccatgttgtt ttcttcgcct ttcgacattt
     1321 tggtggcgac cggtggatcg taccgtcgac tctagcggta ccccgattgt ttagcttgtt
     1381 cagctgcgct tgtttatttg cttagctttc gcttagcgac gtgttcactt tgcttgtttg
     1441 aattgaattg tcgctccgta gacgaagcgc ctctatttat actccggcgg tcgagggttc
     1501 gaaatcgatt agcttggact ctaattgaat tagtctctaa ttgaattagt ctctaattga
     1561 attagatccc cggccgagct cgaattaacc attgtgggaa cataacttcg tatagcatac
     1621 attatacgaa gttatgctag cgtttaaacc ttaagataac ttcgtataag gtatactata
     1681 cgaagttatg atccagacat gataagatac attgatgagt ttggacaaac cacaactaga
     1741 atgcagtgaa aaaaatgctt tatttgtgaa atttgtgatg ctattgcttt atttgtaacc
     1801 attataagct gcaataaaca agttaacaac aacaattgca ttcattttat gtttcaggtt
     1861 cagggggagg tgtgggaggt tttttaaagc aagtaaaacc tctacaaatg tggtatggct
     1921 gattatgatc ttatttgtac agttcgtcca tgccgccggt cgagtgcctg ccttcggccc
     1981 tttcgtattg ttccacaatg gtgtagtctt cgttgtgcga ggtaatgtcc agtttaatgt
     2041 tcacgttgta ggcgccgggc agttgcacgg gtttcttggc tttgtaggtg gttttcactt
     2101 cggcgtcgta gtggccgccg tctttcagtt tcagcctttg tttaatttcg cctttcaggg
     2161 cgccgtcttc ggggtacatc ctttccgacg aggcttccca gcccatggtt ttcttttgca
     2221 tcacggggcc gtccgagggg aagttggtgc ccctcagttt cactttgtaa atgaattcgc
     2281 cgtcttgcag cgacgagtct tgggtcacgg tcaccacgcc gccgtcttcg aagttcatca
     2341 ccctttccca tttgaagcct tcggggaacg acagtttcag gtagtcggga atgtcggcgg
     2401 ggtgtttcac gtaggctttc gagccgtaca tgaattgggg cgacagaatg tcccaggcga
     2461 agggcagggg gccgcctttg gtcactttca gtttggcggt ttgggtgcct tcgtagggcc
     2521 tgccttcgcc ttcgccttca atttcgaatt cgtggccgtt caccgagcct tccatgtgca
     2581 ctttgaacct catgaattct ttaataatgg ccatgttgtc ttcttcgcct ttcgacattt
     2641 tggtggcgac cggtggatcg taccgtcgac tctagcggta ccccgattgt ttagcttgtt
     2701 cagctgcgct tgtttatttg cttagctttc gcttagcgac gtgttcactt tgcttgtttg
     2761 aattgaattg tcgctccgta gacgaagcgc ctctatttat actccggcgg tcgagggttc
     2821 gaaatcgatt agcttggact ctaattgaat tagtctctaa ttgaattagt ctctaattga
     2881 attagatccc cggccgagct cgaattaacc attgtgggaa cataacttcg tatagcatac
     2941 attatacgaa gttatcctag ggtttaaact gatatctata acaagaaaat atatatataa
     3001 taagttatca cgtaagtaga acatgaaata acaatataat tatcgtatga gttaaatctt
     3061 aaaagtcacg taaaagataa tcatgcgtca ttttgactca cgcggtcgtt atagttcaaa
     3121 atcagtgaca cttaccgcat tgacaagcac gcctcacggg agctccaagc ggcgactgag
     3181 atgtcctaaa tgcacagcga cggattcgcg ctatttagaa agagagagca atatttcaag
     3241 aatgcatgcg tcaattttac gcagactatc tttctagggt taaacatgtg agcaaaaggc
     3301 cagcaaaagg ccaggaaccg taaaaaggcc gcgttgctgg cgtttttcca taggctccgc
     3361 ccccctgacg agcatcacaa aaatcgacgc tcaagtcaga ggtggcgaaa cccgacagga
     3421 ctataaagat accaggcgtt tccccctgga agctccctcg tgcgctctcc tgttccgacc
     3481 ctgccgctta ccggatacct gtccgccttt ctcccttcgg gaagcgtggc gctttctcat
     3541 agctcacgct gtaggtatct cagttcggtg taggtcgttc gctccaagct gggctgtgtg
     3601 cacgaacccc ccgttcagcc cgaccgctgc gccttatccg gtaactatcg tcttgagtcc
     3661 aacccggtaa gacacgactt atcgccactg gcagcagcca ctggtaacag gattagcaga
     3721 gcgaggtatg taggcggtgc tacagagttc ttgaagtggt ggcctaacta cggctacact
     3781 agaagaacag tatttggtat ctgcgctctg ctgaagccag ttaccttcgg aaaaagagtt
     3841 ggtagctctt gatccggcaa acaaaccacc gctggtagcg gtggtttttt tgtttgcaag
     3901 cagcagatta cgcgcagaaa aaaaggatct caagaagatc ctttgatctt ttctacgggg
     3961 tctgacgctc agtggaacga aaactcacgt taagggattt tggtcatgag attatcaaaa
     4021 aggatcttca cctagatcct tttaaattaa aaatgaagtt ttaaatcaat ctaaagtata
     4081 tatgagtaaa cttggtctga cagttagaaa aactcatcga gcatcaaatg aaactgcaat
     4141 ttattcatat caggattatc aataccatat ttttgaaaaa gccgtttctg taatgaagga
     4201 gaaaactcac cgaggcagtt ccataggatg gcaagatcct ggtatcggtc tgcgattccg
     4261 actcgtccaa catcaataca acctattaat ttcccctcgt caaaaataag gttatcaagt
     4321 gagaaatcac catgagtgac gactgaatcc ggtgagaatg gcaaaagttt atgcatttct
     4381 ttccagactt gttcaacagg ccagccatta cgctcgtcat caaaatcact cgcatcaacc
     4441 aaaccgttat tcattcgtga ttgcgcctga gcgagacgaa atacgcgatc gctgttaaaa
     4501 ggacaattac aaacaggaat cgaatgcaac cggcgcagga acactgccag cgcatcaaca
     4561 atattttcac ctgaatcagg atattcttct aatacctgga atgctgtttt cccagggatc
     4621 gcagtggtga gtaaccatgc atcatcagga gtacggataa aatgcttgat ggtcggaaga
     4681 ggcataaatt ccgtcagcca gtttagtctg accatctcat ctgtaacatc attggcaacg
     4741 ctacctttgc catgtttcag aaacaactct ggcgcatcgg gcttcccata caatcgatag
     4801 attgtcgcac ctgattgccc gacattatcg cgagcccatt tatacccata taaatcagca
     4861 tccatgttgg aatttaatcg cggcctagag caagacgttt cccgttgaat atggctcata
     4921 ctcttccttt ttcaatatta ttgaagcatt tatcagggtt attgtctcat gagcggatac
     4981 atatttgaat gtatttagaa aaataaacaa ataggggttc cgcgcacatt tccccgaaaa
     5041 gtgccacct
//
LOCUS       Plasmid_-_pAGOC{        6852 bp    DNA     circular UNA 01-FEB-2018
DEFINITION  Vector [17] in Supplementary Table 8.
ACCESSION   urn.local...1465224850669.700
VERSION     urn.local...1465224850669.700
KEYWORDS    .
SOURCE      
  ORGANISM  
            .
FEATURES             Location/Qualifiers
     SRIF_Element    1..6
                     /created_by="User"
                     /modified_by="User"
                     /label="AatII"
     misc_feature    7..10
                     /created_by="User"
                     /modified_by="User"
                     /label="piggyBac 3' TTAA"
                     /note="Geneious type: PiggyBac Element"
     misc_feature    complement(11..245)
                     /created_by="User"
                     /modified_by="User"
                     /label="piggyBac 3' Terminal Repeat"
                     /note="Geneious type: PiggyBac Element"
     SRIF_Element    246..259
                     /created_by="User"
                     /modified_by="User"
                     /label="PmeI --- XmaI"
     spacer          260..277
                     /created_by="User"
                     /modified_by="User"
                     /label="FREDDY Spacer (#1)"
     SRIF_Element    278..297
                     /created_by="User"
                     /modified_by="User"
                     /label="SpeI --- PmeI --- HindIII"
     SRIF_Element    298..305
                     /created_by="User"
                     /modified_by="User"
                     /label="AscI"
     misc_feature    298..305
                     /Recognition_pattern="GG^CGCGCC"
                     /annotation_group="GGCGCGCC"
                     /label="AscI"
                     /note="Geneious type: restriction site"
     SRIF_Element    306..313
                     /created_by="User"
                     /modified_by="User"
                     /label="SwaI"
     SRIF_Element    314..319
                     /created_by="User"
                     /modified_by="User"
                     /label="BtgZI"
     spacer          320..337
                     /created_by="User"
                     /Transferred_From="Element - (8) S (8) NLS (8+1) {G-487}
                     (8) SV40 (BamHI), Element - (8) S (8) NLS (8+1) {R-559}
                     (8) SV40 (BamHI)"
                     /Transferred_Similarity="100.00%"
                     /modified_by="User"
                     /label="FREDDY Spacer (#P)"
     SRIF_Element    338..350
                     /created_by="User"
                     /Transferred_From="Element - (8) S (8) NLS (8+1) {G-487}
                     (8) SV40 (BamHI), Element - (8) S (8) NLS (8+1) {R-559}
                     (8) SV40 (BamHI)"
                     /Transferred_Similarity="100.00%"
                     /modified_by="User"
                     /label="BtgZI and FseI  Hybrid"
     ORF             354..404
                     /created_by="User"
                     /modified_by="User"
                     /label="#O (Lifeact) ORF"
     SRIF_Element    405..412
                     /created_by="User"
                     /modified_by="User"
                     /label="NotI"
     misc_feature    405..412
                     /Recognition_pattern="GC^GGCCGC"
                     /annotation_group="GCGGCCGC"
                     /label="NotI"
                     /note="Geneious type: restriction site"
     ORF             414..1127
                     /created_by="User"
                     /modified_by="User"
                     /label="mEmerald ORF"
     SRIF_Element    1128..1135
                     /created_by="User"
                     /modified_by="User"
                     /label="SbfI"
     polyA_signal    1136..2112
                     /created_by="User"
                     /Transferred_From="Element - (LoxP-R) 3xP3-{O-549}
                     (LoxN-F), Element - (LoxP-R) 3xP3-{R-587} (LoxN-F)"
                     /Transferred_Similarity="100.00%"
                     /modified_by="User"
                     /label="SV40 Poly(A)"
     SRIF_Element    2119..2138
                     /created_by="User"
                     /modified_by="User"
                     /label="XbaI --- PmeI --- XhoI"
     Lox_Element     complement(2139..2172)
                     /created_by="User"
                     /modified_by="User"
                     /label="LoxN Site"
     polyA_signal    complement(2173..2413)
                     /created_by="User"
                     /modified_by="User"
                     /label="SV40 Poly(A)"
     ORF             complement(2414..3121)
                     /created_by="User"
                     /modified_by="User"
                     /label="mOrange ORF"
     promoter        complement(3125..3404)
                     /created_by="User"
                     /modified_by="User"
                     /label="3�P3 Artificial Promoter"
     Lox_Element     3405..3438
                     /created_by="User"
                     /modified_by="User"
                     /label="LoxP Site"
     SRIF_Element    3439..3458
                     /created_by="User"
                     /modified_by="User"
                     /label="NheI --- PmeI --- AflII"
     Lox_Element     complement(3459..3492)
                     /created_by="User"
                     /modified_by="User"
                     /label="LoxN Site"
     polyA_signal    complement(3493..3733)
                     /created_by="User"
                     /modified_by="User"
                     /label="SV40 Poly(A)"
     ORF             complement(3734..4441)
                     /created_by="User"
                     /modified_by="User"
                     /label="mCherry ORF"
     promoter        complement(4445..4724)
                     /created_by="User"
                     /modified_by="User"
                     /label="3�P3 Artificial Promoter"
     Lox_Element     4725..4758
                     /created_by="User"
                     /modified_by="User"
                     /label="LoxP Site"
     SRIF_Element    4759..4772
                     /created_by="User"
                     /modified_by="User"
                     /label="AvrII --- PmeI"
     misc_feature    4773..5082
                     /created_by="User"
                     /modified_by="User"
                     /label="piggyBac 5' Terminal Repeat"
                     /note="Geneious type: PiggyBac Element"
     misc_feature    5083..5086
                     /created_by="User"
                     /label="piggyBac 5' TTAA"
                     /note="Geneious type: PiggyBac Element"
     SRIF_Element    5087..5092
                     /created_by="User"
                     /modified_by="User"
                     /label="PciI"
     rep_origin      5133..5747
                     /note="replicon of pMB1"
                     /Transferred_From="pUC57"
                     /Transferred_Similarity="100.00%"
                     /modified_by="User"
                     /label="Origin of Replication"
     ORF             complement(5907..6722)
                     /created_by="User"
                     /X-Transferred_From="pUC57-Kan"
                     /X-Transferred_Similarity="99.75%"
                     /Transferred_From="pUCKan Blue Heron"
                     /Transferred_Similarity="98.53%"
                     /modified_by="User"
                     /label="Neomycin Phosphotransferase (KanR) ORF"
     promoter        complement(6723..6827)
                     /created_by="User"
                     /Transferred_From="pUC57"
                     /Transferred_Similarity="100.00%"
                     /modified_by="User"
                     /label="Beta-Lactamase Promoter"
ORIGIN      
        1 gacgtcttaa ccctagaaag ataatcatat tgtgacgtac gttaaagata atcatgcgta
       61 aaattgacgc atgtgtttta tcggtctgta tatcgaggtt tatttattaa tttgaataga
      121 tattaagttt tattatattt acacttacat actaataata aattcaacaa acaatttatt
      181 tatgtttatt tatttattaa aaaaaaacaa aaactcaaaa tttcttctat aaagtaacaa
      241 aacttgttta aaccccgggt ttagggaaga tgattatact agtgtttaaa caagcttggc
      301 gcgccattta aatcatcgct ttagggaaga tgattatgcg atggccggcc aaaatgggcg
      361 tggccgactt gattaaaaaa ttcgaatcga tttcgaaaga agaagcggcc gcctcgaaag
      421 gcgaagaatt gttcaccggc gtggtgccca ttttggtgga attggacggc gacgtgaacg
      481 gccacaaatt ctcggtgtcg ggcgaaggcg aaggcgacgc cacctacggc aaattgacct
      541 tgaaattcat ttgtaccacc ggcaaattgc ccgtgccctg gcccaccttg gtgaccacct
      601 tgacctacgg cgtgcaatgt ttcgccaggt accccgacca catgaaacaa cacgacttct
      661 tcaaatcggc catgcccgaa ggctacgtgc aagaaaggac cattttcttc aaagacgacg
      721 gcaactacaa aaccagggcc gaagtgaaat tcgaaggcga caccttggtg aacaggattg
      781 aattgaaagg cattgacttc aaagaagacg gcaacatttt gggccacaaa ttggaataca
      841 actacaactc gcacaaagtg tacattaccg ccgacaaaca aaagaacggc attaaagtga
      901 acttcaaaac caggcacaac attgaagacg gctcggtgca attggccgac cactaccaac
      961 aaaacacccc cattggcgac ggccccgtgt tgttgcccga caaccactac ttgtcgaccc
     1021 aatcgaaatt gtcgaaagac cccaacgaaa agagggacca catggtgttg ttggaattcg
     1081 tgaccgccgc cggcattacc ttgggcatgg acgaattgta caaataacct gcagggatca
     1141 taatcagcca taccacattt gtagaggttt tacttgcttt aaaaaacctc ccacacctcc
     1201 ccctgaacct gaaacataaa atgaatgcaa ttgttgttgt taacttgttt attgcagctt
     1261 ataatggtta caaataaagc aatagcatca caaatttcac aaataaagca tttttttcac
     1321 tgcattctag ttgtggtttg tccaaactca tcaatgtatc ttatcatgtc tggatcccca
     1381 ggaagctcct ctgtgtcctc ataaacccta acctcctcta cttgagagga cattccaatc
     1441 ataggctgcc catccaccct ctgtgtcctc ctgttaatta ggtcacttaa caaaaaggaa
     1501 attgggtagg ggtttttcac agaccgcttt ctaagggtaa ttttaaaata tctgggaagt
     1561 cccttccact gctgtgttcc agaagtgttg gtaaacagcc cacaaatgtc aacagcagaa
     1621 acatacaagc tgtcagcttt gcacaagggc ccaacaccct gctcatcaag aagcactgtg
     1681 gttgctgtgt tagtaatgtg caaaacagga ggcacatttt ccccacctgt gtaggttcca
     1741 aaatatctag tgttttcatt tttacttgga tcaggaaccc agcactccac tggataagca
     1801 ttatccttat ccaaaacagc cttgtggtca gtgttcatct gctgactgtc aactgtagca
     1861 ttttttgggg ttacagtttg agcaggatat ttggtcctgt agtttgctaa cacaccctgc
     1921 agctccaaag gttccccacc aacagcaaaa aaatgaaaat ttgacccttg aatgggtttt
     1981 ccagcaccat tttcatgagt tttttgtgtc cctgaatgca agtttaacat agcagttacc
     2041 ccaataacct cagttttaac agtaacagct tcccacatca aaatatttcc acaggttaag
     2101 tcctcattta aaggatcctc tagagtttaa acctcgagat aacttcgtat aaggtatact
     2161 atacgaagtt atgatccaga catgataaga tacattgatg agtttggaca aaccacaact
     2221 agaatgcagt gaaaaaaatg ctttatttgt gaaatttgtg atgctattgc tttatttgta
     2281 accattataa gctgcaataa acaagttaac aacaacaatt gcattcattt tatgtttcag
     2341 gttcaggggg aggtgtggga ggttttttaa agcaagtaaa acctctacaa atgtggtatg
     2401 gctgattatg atcttatttg tacagttcgt ccatgccgcc ggtcgagtgc ctgccttcgg
     2461 ccctttcgta ttgttccaca atggtgtagt cttcgttgtg cgaggtaatg tccagtttaa
     2521 tgtccacaat gtaggcgccg ggcagttgca cgggtttctt ggctttgtag gtggttttca
     2581 cttccgaggt gtagtggccg ccgtctttca gtttcagcct cattttaatt ttgcctttca
     2641 gggcgccgtc ttcggggtac atcctttccg acgaggcttc ccagcccatg gttttctttt
     2701 gcatcacggg gccgtccgag gggaagttgg tgcccctcag tttcactttg taaatgaatt
     2761 cgccgtcttg cagcgacgag tcttgggtca cggtcaccac gccgccgtct tcgtagttca
     2821 tcaccctttc ccatttgaag ccttcgggga acgacagttt gaagtagtcg ggaatgtcgg
     2881 cggggtgttt cacgtaggct ttcgagccgt aggtgaagtg gggcgacaga atgtcccagg
     2941 cgaagggcag ggggccgcct ttggtcactt tcagtttggc ggtttggaag ccttcgtagg
     3001 gcctgccttc gccttcgcct tcaatttcga attcgtggcc gttcaccgag ccttccatcc
     3061 tcactttgaa cctcatgaat tctttaataa tggccatgtt gttttcttcg cctttcgaca
     3121 ttttggtggc gaccggtgga tcgtaccgtc gactctagcg gtaccccgat tgtttagctt
     3181 gttcagctgc gcttgtttat ttgcttagct ttcgcttagc gacgtgttca ctttgcttgt
     3241 ttgaattgaa ttgtcgctcc gtagacgaag cgcctctatt tatactccgg cggtcgaggg
     3301 ttcgaaatcg attagcttgg actctaattg aattagtctc taattgaatt agtctctaat
     3361 tgaattagat ccccggccga gctcgaatta accattgtgg gaacataact tcgtatagca
     3421 tacattatac gaagttatgc tagcgtttaa accttaagat aacttcgtat aaggtatact
     3481 atacgaagtt atgatccaga catgataaga tacattgatg agtttggaca aaccacaact
     3541 agaatgcagt gaaaaaaatg ctttatttgt gaaatttgtg atgctattgc tttatttgta
     3601 accattataa gctgcaataa acaagttaac aacaacaatt gcattcattt tatgtttcag
     3661 gttcaggggg aggtgtggga ggttttttaa agcaagtaaa acctctacaa atgtggtatg
     3721 gctgattatg atcttatttg tacagttcgt ccatgccgcc ggtcgagtgc ctgccttcgg
     3781 ccctttcgta ttgttccaca atggtgtagt cttcgttgtg cgaggtaatg tccagtttaa
     3841 tgttcacgtt gtaggcgccg ggcagttgca cgggtttctt ggctttgtag gtggttttca
     3901 cttcggcgtc gtagtggccg ccgtctttca gtttcagcct ttgtttaatt tcgcctttca
     3961 gggcgccgtc ttcggggtac atcctttccg acgaggcttc ccagcccatg gttttctttt
     4021 gcatcacggg gccgtccgag gggaagttgg tgcccctcag tttcactttg taaatgaatt
     4081 cgccgtcttg cagcgacgag tcttgggtca cggtcaccac gccgccgtct tcgaagttca
     4141 tcaccctttc ccatttgaag ccttcgggga acgacagttt caggtagtcg ggaatgtcgg
     4201 cggggtgttt cacgtaggct ttcgagccgt acatgaattg gggcgacaga atgtcccagg
     4261 cgaagggcag ggggccgcct ttggtcactt tcagtttggc ggtttgggtg ccttcgtagg
     4321 gcctgccttc gccttcgcct tcaatttcga attcgtggcc gttcaccgag ccttccatgt
     4381 gcactttgaa cctcatgaat tctttaataa tggccatgtt gtcttcttcg cctttcgaca
     4441 ttttggtggc gaccggtgga tcgtaccgtc gactctagcg gtaccccgat tgtttagctt
     4501 gttcagctgc gcttgtttat ttgcttagct ttcgcttagc gacgtgttca ctttgcttgt
     4561 ttgaattgaa ttgtcgctcc gtagacgaag cgcctctatt tatactccgg cggtcgaggg
     4621 ttcgaaatcg attagcttgg actctaattg aattagtctc taattgaatt agtctctaat
     4681 tgaattagat ccccggccga gctcgaatta accattgtgg gaacataact tcgtatagca
     4741 tacattatac gaagttatcc tagggtttaa actgatatct ataacaagaa aatatatata
     4801 taataagtta tcacgtaagt agaacatgaa ataacaatat aattatcgta tgagttaaat
     4861 cttaaaagtc acgtaaaaga taatcatgcg tcattttgac tcacgcggtc gttatagttc
     4921 aaaatcagtg acacttaccg cattgacaag cacgcctcac gggagctcca agcggcgact
     4981 gagatgtcct aaatgcacag cgacggattc gcgctattta gaaagagaga gcaatatttc
     5041 aagaatgcat gcgtcaattt tacgcagact atctttctag ggttaaacat gtgagcaaaa
     5101 ggccagcaaa aggccaggaa ccgtaaaaag gccgcgttgc tggcgttttt ccataggctc
     5161 cgcccccctg acgagcatca caaaaatcga cgctcaagtc agaggtggcg aaacccgaca
     5221 ggactataaa gataccaggc gtttccccct ggaagctccc tcgtgcgctc tcctgttccg
     5281 accctgccgc ttaccggata cctgtccgcc tttctccctt cgggaagcgt ggcgctttct
     5341 catagctcac gctgtaggta tctcagttcg gtgtaggtcg ttcgctccaa gctgggctgt
     5401 gtgcacgaac cccccgttca gcccgaccgc tgcgccttat ccggtaacta tcgtcttgag
     5461 tccaacccgg taagacacga cttatcgcca ctggcagcag ccactggtaa caggattagc
     5521 agagcgaggt atgtaggcgg tgctacagag ttcttgaagt ggtggcctaa ctacggctac
     5581 actagaagaa cagtatttgg tatctgcgct ctgctgaagc cagttacctt cggaaaaaga
     5641 gttggtagct cttgatccgg caaacaaacc accgctggta gcggtggttt ttttgtttgc
     5701 aagcagcaga ttacgcgcag aaaaaaagga tctcaagaag atcctttgat cttttctacg
     5761 gggtctgacg ctcagtggaa cgaaaactca cgttaaggga ttttggtcat gagattatca
     5821 aaaaggatct tcacctagat ccttttaaat taaaaatgaa gttttaaatc aatctaaagt
     5881 atatatgagt aaacttggtc tgacagttag aaaaactcat cgagcatcaa atgaaactgc
     5941 aatttattca tatcaggatt atcaatacca tatttttgaa aaagccgttt ctgtaatgaa
     6001 ggagaaaact caccgaggca gttccatagg atggcaagat cctggtatcg gtctgcgatt
     6061 ccgactcgtc caacatcaat acaacctatt aatttcccct cgtcaaaaat aaggttatca
     6121 agtgagaaat caccatgagt gacgactgaa tccggtgaga atggcaaaag tttatgcatt
     6181 tctttccaga cttgttcaac aggccagcca ttacgctcgt catcaaaatc actcgcatca
     6241 accaaaccgt tattcattcg tgattgcgcc tgagcgagac gaaatacgcg atcgctgtta
     6301 aaaggacaat tacaaacagg aatcgaatgc aaccggcgca ggaacactgc cagcgcatca
     6361 acaatatttt cacctgaatc aggatattct tctaatacct ggaatgctgt tttcccaggg
     6421 atcgcagtgg tgagtaacca tgcatcatca ggagtacgga taaaatgctt gatggtcgga
     6481 agaggcataa attccgtcag ccagtttagt ctgaccatct catctgtaac atcattggca
     6541 acgctacctt tgccatgttt cagaaacaac tctggcgcat cgggcttccc atacaatcga
     6601 tagattgtcg cacctgattg cccgacatta tcgcgagccc atttataccc atataaatca
     6661 gcatccatgt tggaatttaa tcgcggccta gagcaagacg tttcccgttg aatatggctc
     6721 atactcttcc tttttcaata ttattgaagc atttatcagg gttattgtct catgagcgga
     6781 tacatatttg aatgtattta gaaaaataaa caaatagggg ttccgcgcac atttccccga
     6841 aaagtgccac ct
//
LOCUS       Plasmid_-_pAGOC{        8106 bp    DNA     circular UNA 21-DEC-2017
DEFINITION  Vector [18] in Supplementary Table 8.
ACCESSION   urn.local...1513778899251.118
VERSION     urn.local...1513778899251.118
KEYWORDS    .
SOURCE      
  ORGANISM  
            .
FEATURES             Location/Qualifiers
     SRIF_Element    1..6
                     /created_by="User"
                     /modified_by="User"
                     /label="AatII"
     misc_feature    7..10
                     /created_by="User"
                     /modified_by="User"
                     /label="piggyBac 3' TTAA"
                     /note="Geneious type: PiggyBac Element"
     misc_feature    complement(11..245)
                     /created_by="User"
                     /modified_by="User"
                     /label="piggyBac 3' Terminal Repeat"
                     /note="Geneious type: PiggyBac Element"
     SRIF_Element    246..259
                     /created_by="User"
                     /modified_by="User"
                     /label="PmeI --- XmaI"
     spacer          260..277
                     /created_by="User"
                     /modified_by="User"
                     /label="FREDDY Spacer (#1)"
     SRIF_Element    278..297
                     /created_by="User"
                     /modified_by="User"
                     /label="SpeI --- PmeI --- HindIII"
     SRIF_Element    298..305
                     /created_by="User"
                     /modified_by="User"
                     /label="AscI"
     SRIF_Element    306..313
                     /created_by="User"
                     /modified_by="User"
                     /label="SwaI"
     SRIF_Element    314..319
                     /created_by="User"
                     /modified_by="User"
                     /label="BtgZI"
     spacer          320..337
                     /created_by="User"
                     /modified_by="User"
                     /label="FREDDY Spacer (#P)"
     SRIF_Element    338..350
                     /created_by="User"
                     /modified_by="User"
                     /label="BtgZI and FseI  Hybrid"
     ORF             354..1658
                     /created_by="User"
                     /modified_by="User"
                     /label="Tribolium SiaTr ORF"
     SRIF_Element    1659..1666
                     /created_by="User"
                     /modified_by="User"
                     /label="NotI"
     ORF             1668..2381
                     /created_by="User"
                     /modified_by="User"
                     /label="mEmerald ORF"
     SRIF_Element    2382..2389
                     /created_by="User"
                     /modified_by="User"
                     /label="SbfI"
     polyA_signal    2390..3366
                     /created_by="User"
                     /Transferred_From="Element - (LoxP-R) 3xP3-{O-549}
                     (LoxN-F), Element - (LoxP-R) 3xP3-{R-587} (LoxN-F)"
                     /Transferred_Similarity="100.00%"
                     /modified_by="User"
                     /label="SV40 Poly(A)"
     SRIF_Element    3373..3392
                     /created_by="User"
                     /modified_by="User"
                     /label="XbaI --- PmeI --- XhoI"
     Lox_Element     complement(3393..3426)
                     /created_by="User"
                     /modified_by="User"
                     /label="LoxN Site"
     polyA_signal    complement(3427..3667)
                     /created_by="User"
                     /modified_by="User"
                     /label="SV40 Poly(A)"
     ORF             complement(3668..4375)
                     /created_by="User"
                     /modified_by="User"
                     /label="mOrange ORF"
     promoter        complement(4379..4658)
                     /created_by="User"
                     /modified_by="User"
                     /label="3�P3 Artificial Promoter"
     Lox_Element     4659..4692
                     /created_by="User"
                     /modified_by="User"
                     /label="LoxP Site"
     SRIF_Element    4693..4712
                     /created_by="User"
                     /modified_by="User"
                     /label="NheI --- PmeI --- AflII"
     Lox_Element     complement(4713..4746)
                     /created_by="User"
                     /modified_by="User"
                     /label="LoxN Site"
     polyA_signal    complement(4747..4987)
                     /created_by="User"
                     /modified_by="User"
                     /label="SV40 Poly(A)"
     ORF             complement(4988..5695)
                     /created_by="User"
                     /modified_by="User"
                     /label="mCherry ORF"
     promoter        complement(5699..5978)
                     /created_by="User"
                     /modified_by="User"
                     /label="3�P3 Artificial Promoter"
     Lox_Element     5979..6012
                     /created_by="User"
                     /modified_by="User"
                     /label="LoxP Site"
     SRIF_Element    6013..6026
                     /created_by="User"
                     /modified_by="User"
                     /label="AvrII --- PmeI"
     misc_feature    6027..6336
                     /created_by="User"
                     /modified_by="User"
                     /label="piggyBac 5' Terminal Repeat"
                     /note="Geneious type: PiggyBac Element"
     misc_feature    6337..6340
                     /created_by="User"
                     /label="piggyBac 5' TTAA"
                     /note="Geneious type: PiggyBac Element"
     SRIF_Element    6341..6346
                     /created_by="User"
                     /modified_by="User"
                     /label="PciI"
     rep_origin      6387..7001
                     /note="replicon of pMB1"
                     /Transferred_From="pUC57"
                     /Transferred_Similarity="100.00%"
                     /modified_by="User"
                     /label="Origin of Replication"
     ORF             complement(7161..7976)
                     /created_by="User"
                     /X-Transferred_From="pUC57-Kan"
                     /X-Transferred_Similarity="99.75%"
                     /Transferred_From="pUCKan Blue Heron"
                     /Transferred_Similarity="98.53%"
                     /modified_by="User"
                     /label="Neomycin Phosphotransferase (KanR) ORF"
     promoter        complement(7977..8081)
                     /created_by="User"
                     /Transferred_From="pUC57"
                     /Transferred_Similarity="100.00%"
                     /modified_by="User"
                     /label="Beta-Lactamase Promoter"
ORIGIN      
        1 gacgtcttaa ccctagaaag ataatcatat tgtgacgtac gttaaagata atcatgcgta
       61 aaattgacgc atgtgtttta tcggtctgta tatcgaggtt tatttattaa tttgaataga
      121 tattaagttt tattatattt acacttacat actaataata aattcaacaa acaatttatt
      181 tatgtttatt tatttattaa aaaaaaacaa aaactcaaaa tttcttctat aaagtaacaa
      241 aacttgttta aaccccgggt ttagggaaga tgattatact agtgtttaaa caagcttggc
      301 gcgccattta aatcatcgct ttagggaaga tgattatgcg atggccggcc aaaatgagag
      361 ctctagtggt atccatatgg gtttttatca atttggtgtt tttcggtatg tgtggataca
      421 tgtatctgct gtggtcgcag tactggatgt tcatggagcg gcaaaccgga acaacaactt
      481 ccacctacga ccagcaaatt tactactaca accgggggtt tctaccaaat gataacaaaa
      541 cccataacga aaccaagctt agaatcaagc acagccttaa agataacgtc acagtaactt
      601 taattaaaaa cagtaagccc agattcccca atttgcaagg cagggagttc gaattagaca
      661 cgaaaaaata tatttgttta aaaaatgata gttttaaaaa ctgttcgagc aaatcgttag
      721 agtttaagga aaaaatcctg aaggagttgc gccgcgtcct ggaggacgag ggcaacgttc
      781 ttaaaatagg cgcagagaac ccctacaacg tgcaatatga aggcaccaaa ggcaacttct
      841 atgacaaaac gcccaaggaa ataatgtgcg aactggagaa aattcaagta aaaacgttga
      901 aacgcggcga cgtggccggg ggtccccaca acctgggcga tttcctcccc aaaagggggc
      961 tgttcgagaa ccgcaacttc aactcttgtg cgattgttgc gagctccggc gcgctcaaag
     1021 actcaaattt gggcaagaaa atcgacgctc atgatttggt tttgcgcttc aatcacgcgc
     1081 cgaccaaagg cttcgaacca gatgtaggca gaaagacaac aatccgcgtg ttgaactcgc
     1141 aagttgttac caggaaagaa ttcaatttcc tcgaatccga tatttataaa aatgtaacga
     1201 ttgtcgcgtg ggatccgagt aattataaag cgtctcttga tgactggctt gaaaaaccgg
     1261 aatttaattt gttcccgacc tatgttgaat acaaaaagcg gaatgataaa gcccgatttt
     1321 tcctaataaa tccgcaaagt ctgtgggagt tgtgggattt tctccaggat aactcaccga
     1381 gcagacttag gagaaatcca ctatcgtcgg ggtttttggg tttgggtatt ttgcttcctc
     1441 tgtgcaattt catcgatgtt tttgagtatg tcccttcaac cagggtcact aaacgctgcc
     1501 actattacga tcctgaagat aatccagctt gtactttcgg agtttggcat ccattagcag
     1561 ccgaaaaact tcttacttat tacattaata cgatcgatga tcggacagtg tttcaagatg
     1621 gttatgttcg aatcttgggt ttcaaaaatt ttaaatgtgc ggccgcctcg aaaggcgaag
     1681 aattgttcac cggcgtggtg cccattttgg tggaattgga cggcgacgtg aacggccaca
     1741 aattctcggt gtcgggcgaa ggcgaaggcg acgccaccta cggcaaattg accttgaaat
     1801 tcatttgtac caccggcaaa ttgcccgtgc cctggcccac cttggtgacc accttgacct
     1861 acggcgtgca atgtttcgcc aggtaccccg accacatgaa acaacacgac ttcttcaaat
     1921 cggccatgcc cgaaggctac gtgcaagaaa ggaccatttt cttcaaagac gacggcaact
     1981 acaaaaccag ggccgaagtg aaattcgaag gcgacacctt ggtgaacagg attgaattga
     2041 aaggcattga cttcaaagaa gacggcaaca ttttgggcca caaattggaa tacaactaca
     2101 actcgcacaa agtgtacatt accgccgaca aacaaaagaa cggcattaaa gtgaacttca
     2161 aaaccaggca caacattgaa gacggctcgg tgcaattggc cgaccactac caacaaaaca
     2221 cccccattgg cgacggcccc gtgttgttgc ccgacaacca ctacttgtcg acccaatcga
     2281 aattgtcgaa agaccccaac gaaaagaggg accacatggt gttgttggaa ttcgtgaccg
     2341 ccgccggcat taccttgggc atggacgaat tgtacaaata acctgcaggg atcataatca
     2401 gccataccac atttgtagag gttttacttg ctttaaaaaa cctcccacac ctccccctga
     2461 acctgaaaca taaaatgaat gcaattgttg ttgttaactt gtttattgca gcttataatg
     2521 gttacaaata aagcaatagc atcacaaatt tcacaaataa agcatttttt tcactgcatt
     2581 ctagttgtgg tttgtccaaa ctcatcaatg tatcttatca tgtctggatc cccaggaagc
     2641 tcctctgtgt cctcataaac cctaacctcc tctacttgag aggacattcc aatcataggc
     2701 tgcccatcca ccctctgtgt cctcctgtta attaggtcac ttaacaaaaa ggaaattggg
     2761 taggggtttt tcacagaccg ctttctaagg gtaattttaa aatatctggg aagtcccttc
     2821 cactgctgtg ttccagaagt gttggtaaac agcccacaaa tgtcaacagc agaaacatac
     2881 aagctgtcag ctttgcacaa gggcccaaca ccctgctcat caagaagcac tgtggttgct
     2941 gtgttagtaa tgtgcaaaac aggaggcaca ttttccccac ctgtgtaggt tccaaaatat
     3001 ctagtgtttt catttttact tggatcagga acccagcact ccactggata agcattatcc
     3061 ttatccaaaa cagccttgtg gtcagtgttc atctgctgac tgtcaactgt agcatttttt
     3121 ggggttacag tttgagcagg atatttggtc ctgtagtttg ctaacacacc ctgcagctcc
     3181 aaaggttccc caccaacagc aaaaaaatga aaatttgacc cttgaatggg ttttccagca
     3241 ccattttcat gagttttttg tgtccctgaa tgcaagttta acatagcagt taccccaata
     3301 acctcagttt taacagtaac agcttcccac atcaaaatat ttccacaggt taagtcctca
     3361 tttaaaggat cctctagagt ttaaacctcg agataacttc gtataaggta tactatacga
     3421 agttatgatc cagacatgat aagatacatt gatgagtttg gacaaaccac aactagaatg
     3481 cagtgaaaaa aatgctttat ttgtgaaatt tgtgatgcta ttgctttatt tgtaaccatt
     3541 ataagctgca ataaacaagt taacaacaac aattgcattc attttatgtt tcaggttcag
     3601 ggggaggtgt gggaggtttt ttaaagcaag taaaacctct acaaatgtgg tatggctgat
     3661 tatgatctta tttgtacagt tcgtccatgc cgccggtcga gtgcctgcct tcggcccttt
     3721 cgtattgttc cacaatggtg tagtcttcgt tgtgcgaggt aatgtccagt ttaatgtcca
     3781 caatgtaggc gccgggcagt tgcacgggtt tcttggcttt gtaggtggtt ttcacttccg
     3841 aggtgtagtg gccgccgtct ttcagtttca gcctcatttt aattttgcct ttcagggcgc
     3901 cgtcttcggg gtacatcctt tccgacgagg cttcccagcc catggttttc ttttgcatca
     3961 cggggccgtc cgaggggaag ttggtgcccc tcagtttcac tttgtaaatg aattcgccgt
     4021 cttgcagcga cgagtcttgg gtcacggtca ccacgccgcc gtcttcgtag ttcatcaccc
     4081 tttcccattt gaagccttcg gggaacgaca gtttgaagta gtcgggaatg tcggcggggt
     4141 gtttcacgta ggctttcgag ccgtaggtga agtggggcga cagaatgtcc caggcgaagg
     4201 gcagggggcc gcctttggtc actttcagtt tggcggtttg gaagccttcg tagggcctgc
     4261 cttcgccttc gccttcaatt tcgaattcgt ggccgttcac cgagccttcc atcctcactt
     4321 tgaacctcat gaattcttta ataatggcca tgttgttttc ttcgcctttc gacattttgg
     4381 tggcgaccgg tggatcgtac cgtcgactct agcggtaccc cgattgttta gcttgttcag
     4441 ctgcgcttgt ttatttgctt agctttcgct tagcgacgtg ttcactttgc ttgtttgaat
     4501 tgaattgtcg ctccgtagac gaagcgcctc tatttatact ccggcggtcg agggttcgaa
     4561 atcgattagc ttggactcta attgaattag tctctaattg aattagtctc taattgaatt
     4621 agatccccgg ccgagctcga attaaccatt gtgggaacat aacttcgtat agcatacatt
     4681 atacgaagtt atgctagcgt ttaaacctta agataacttc gtataaggta tactatacga
     4741 agttatgatc cagacatgat aagatacatt gatgagtttg gacaaaccac aactagaatg
     4801 cagtgaaaaa aatgctttat ttgtgaaatt tgtgatgcta ttgctttatt tgtaaccatt
     4861 ataagctgca ataaacaagt taacaacaac aattgcattc attttatgtt tcaggttcag
     4921 ggggaggtgt gggaggtttt ttaaagcaag taaaacctct acaaatgtgg tatggctgat
     4981 tatgatctta tttgtacagt tcgtccatgc cgccggtcga gtgcctgcct tcggcccttt
     5041 cgtattgttc cacaatggtg tagtcttcgt tgtgcgaggt aatgtccagt ttaatgttca
     5101 cgttgtaggc gccgggcagt tgcacgggtt tcttggcttt gtaggtggtt ttcacttcgg
     5161 cgtcgtagtg gccgccgtct ttcagtttca gcctttgttt aatttcgcct ttcagggcgc
     5221 cgtcttcggg gtacatcctt tccgacgagg cttcccagcc catggttttc ttttgcatca
     5281 cggggccgtc cgaggggaag ttggtgcccc tcagtttcac tttgtaaatg aattcgccgt
     5341 cttgcagcga cgagtcttgg gtcacggtca ccacgccgcc gtcttcgaag ttcatcaccc
     5401 tttcccattt gaagccttcg gggaacgaca gtttcaggta gtcgggaatg tcggcggggt
     5461 gtttcacgta ggctttcgag ccgtacatga attggggcga cagaatgtcc caggcgaagg
     5521 gcagggggcc gcctttggtc actttcagtt tggcggtttg ggtgccttcg tagggcctgc
     5581 cttcgccttc gccttcaatt tcgaattcgt ggccgttcac cgagccttcc atgtgcactt
     5641 tgaacctcat gaattcttta ataatggcca tgttgtcttc ttcgcctttc gacattttgg
     5701 tggcgaccgg tggatcgtac cgtcgactct agcggtaccc cgattgttta gcttgttcag
     5761 ctgcgcttgt ttatttgctt agctttcgct tagcgacgtg ttcactttgc ttgtttgaat
     5821 tgaattgtcg ctccgtagac gaagcgcctc tatttatact ccggcggtcg agggttcgaa
     5881 atcgattagc ttggactcta attgaattag tctctaattg aattagtctc taattgaatt
     5941 agatccccgg ccgagctcga attaaccatt gtgggaacat aacttcgtat agcatacatt
     6001 atacgaagtt atcctagggt ttaaactgat atctataaca agaaaatata tatataataa
     6061 gttatcacgt aagtagaaca tgaaataaca atataattat cgtatgagtt aaatcttaaa
     6121 agtcacgtaa aagataatca tgcgtcattt tgactcacgc ggtcgttata gttcaaaatc
     6181 agtgacactt accgcattga caagcacgcc tcacgggagc tccaagcggc gactgagatg
     6241 tcctaaatgc acagcgacgg attcgcgcta tttagaaaga gagagcaata tttcaagaat
     6301 gcatgcgtca attttacgca gactatcttt ctagggttaa acatgtgagc aaaaggccag
     6361 caaaaggcca ggaaccgtaa aaaggccgcg ttgctggcgt ttttccatag gctccgcccc
     6421 cctgacgagc atcacaaaaa tcgacgctca agtcagaggt ggcgaaaccc gacaggacta
     6481 taaagatacc aggcgtttcc ccctggaagc tccctcgtgc gctctcctgt tccgaccctg
     6541 ccgcttaccg gatacctgtc cgcctttctc ccttcgggaa gcgtggcgct ttctcatagc
     6601 tcacgctgta ggtatctcag ttcggtgtag gtcgttcgct ccaagctggg ctgtgtgcac
     6661 gaaccccccg ttcagcccga ccgctgcgcc ttatccggta actatcgtct tgagtccaac
     6721 ccggtaagac acgacttatc gccactggca gcagccactg gtaacaggat tagcagagcg
     6781 aggtatgtag gcggtgctac agagttcttg aagtggtggc ctaactacgg ctacactaga
     6841 agaacagtat ttggtatctg cgctctgctg aagccagtta ccttcggaaa aagagttggt
     6901 agctcttgat ccggcaaaca aaccaccgct ggtagcggtg gtttttttgt ttgcaagcag
     6961 cagattacgc gcagaaaaaa aggatctcaa gaagatcctt tgatcttttc tacggggtct
     7021 gacgctcagt ggaacgaaaa ctcacgttaa gggattttgg tcatgagatt atcaaaaagg
     7081 atcttcacct agatcctttt aaattaaaaa tgaagtttta aatcaatcta aagtatatat
     7141 gagtaaactt ggtctgacag ttagaaaaac tcatcgagca tcaaatgaaa ctgcaattta
     7201 ttcatatcag gattatcaat accatatttt tgaaaaagcc gtttctgtaa tgaaggagaa
     7261 aactcaccga ggcagttcca taggatggca agatcctggt atcggtctgc gattccgact
     7321 cgtccaacat caatacaacc tattaatttc ccctcgtcaa aaataaggtt atcaagtgag
     7381 aaatcaccat gagtgacgac tgaatccggt gagaatggca aaagtttatg catttctttc
     7441 cagacttgtt caacaggcca gccattacgc tcgtcatcaa aatcactcgc atcaaccaaa
     7501 ccgttattca ttcgtgattg cgcctgagcg agacgaaata cgcgatcgct gttaaaagga
     7561 caattacaaa caggaatcga atgcaaccgg cgcaggaaca ctgccagcgc atcaacaata
     7621 ttttcacctg aatcaggata ttcttctaat acctggaatg ctgttttccc agggatcgca
     7681 gtggtgagta accatgcatc atcaggagta cggataaaat gcttgatggt cggaagaggc
     7741 ataaattccg tcagccagtt tagtctgacc atctcatctg taacatcatt ggcaacgcta
     7801 cctttgccat gtttcagaaa caactctggc gcatcgggct tcccatacaa tcgatagatt
     7861 gtcgcacctg attgcccgac attatcgcga gcccatttat acccatataa atcagcatcc
     7921 atgttggaat ttaatcgcgg cctagagcaa gacgtttccc gttgaatatg gctcatactc
     7981 ttcctttttc aatattattg aagcatttat cagggttatt gtctcatgag cggatacata
     8041 tttgaatgta tttagaaaaa taaacaaata ggggttccgc gcacatttcc ccgaaaagtg
     8101 ccacct
//
LOCUS       Plasmid_-_pAGOC{        9276 bp    DNA     circular UNA 21-DEC-2017
DEFINITION  Vector [24] in Supplementary Table 8.
ACCESSION   urn.local...1513779529233.149
VERSION     urn.local...1513779529233.149
KEYWORDS    .
SOURCE      
  ORGANISM  
            .
FEATURES             Location/Qualifiers
     SRIF_Element    1..6
                     /created_by="User"
                     /modified_by="User"
                     /label="AatII"
     misc_feature    7..10
                     /created_by="User"
                     /modified_by="User"
                     /label="piggyBac 3' TTAA"
                     /note="Geneious type: PiggyBac Element"
     misc_feature    complement(11..245)
                     /created_by="User"
                     /modified_by="User"
                     /label="piggyBac 3' Terminal Repeat"
                     /note="Geneious type: PiggyBac Element"
     SRIF_Element    246..259
                     /created_by="User"
                     /modified_by="User"
                     /label="PmeI --- XmaI"
     spacer          260..277
                     /created_by="User"
                     /modified_by="User"
                     /label="FREDDY Spacer (#1)"
     SRIF_Element    278..297
                     /created_by="User"
                     /modified_by="User"
                     /label="SpeI --- PmeI --- HindIII"
     SRIF_Element    298..305
                     /created_by="User"
                     /modified_by="User"
                     /label="AscI"
     promoter        306..2777
                     /created_by="User"
                     /modified_by="User"
                     /label="Tribolium ARP5 Promoter"
     ORF             2778..2828
                     /created_by="User"
                     /modified_by="User"
                     /label="#O (Lifeact) ORF"
     SRIF_Element    2829..2836
                     /created_by="User"
                     /modified_by="User"
                     /label="NotI"
     ORF             2838..3551
                     /created_by="User"
                     /modified_by="User"
                     /label="mEmerald ORF"
     SRIF_Element    3552..3559
                     /created_by="User"
                     /modified_by="User"
                     /label="SbfI"
     polyA_signal    3560..4536
                     /created_by="User"
                     /Transferred_From="Element - (LoxP-R) 3xP3-{O-549}
                     (LoxN-F), Element - (LoxP-R) 3xP3-{R-587} (LoxN-F)"
                     /Transferred_Similarity="100.00%"
                     /modified_by="User"
                     /label="SV40 Poly(A)"
     SRIF_Element    4543..4562
                     /created_by="User"
                     /modified_by="User"
                     /label="XbaI --- PmeI --- XhoI"
     Lox_Element     complement(4563..4596)
                     /created_by="User"
                     /modified_by="User"
                     /label="LoxN Site"
     polyA_signal    complement(4597..4837)
                     /created_by="User"
                     /modified_by="User"
                     /label="SV40 Poly(A)"
     ORF             complement(4838..5545)
                     /created_by="User"
                     /modified_by="User"
                     /label="mOrange ORF"
     promoter        complement(5549..5828)
                     /created_by="User"
                     /modified_by="User"
                     /label="3�P3 Artificial Promoter"
     Lox_Element     5829..5862
                     /created_by="User"
                     /modified_by="User"
                     /label="LoxP Site"
     SRIF_Element    5863..5882
                     /created_by="User"
                     /modified_by="User"
                     /label="NheI --- PmeI --- AflII"
     Lox_Element     complement(5883..5916)
                     /created_by="User"
                     /modified_by="User"
                     /label="LoxN Site"
     polyA_signal    complement(5917..6157)
                     /created_by="User"
                     /modified_by="User"
                     /label="SV40 Poly(A)"
     ORF             complement(6158..6865)
                     /created_by="User"
                     /modified_by="User"
                     /label="mCherry ORF"
     promoter        complement(6869..7148)
                     /created_by="User"
                     /modified_by="User"
                     /label="3�P3 Artificial Promoter"
     Lox_Element     7149..7182
                     /created_by="User"
                     /modified_by="User"
                     /label="LoxP Site"
     SRIF_Element    7183..7196
                     /created_by="User"
                     /modified_by="User"
                     /label="AvrII --- PmeI"
     misc_feature    7197..7506
                     /created_by="User"
                     /modified_by="User"
                     /label="piggyBac 5' Terminal Repeat"
                     /note="Geneious type: PiggyBac Element"
     misc_feature    7507..7510
                     /created_by="User"
                     /label="piggyBac 5' TTAA"
                     /note="Geneious type: PiggyBac Element"
     SRIF_Element    7511..7516
                     /created_by="User"
                     /modified_by="User"
                     /label="PciI"
     rep_origin      7557..8171
                     /note="replicon of pMB1"
                     /Transferred_From="pUC57"
                     /Transferred_Similarity="100.00%"
                     /modified_by="User"
                     /label="Origin of Replication"
     ORF             complement(8331..9146)
                     /created_by="User"
                     /X-Transferred_From="pUC57-Kan"
                     /X-Transferred_Similarity="99.75%"
                     /Transferred_From="pUCKan Blue Heron"
                     /Transferred_Similarity="98.53%"
                     /modified_by="User"
                     /label="Neomycin Phosphotransferase (KanR) ORF"
     promoter        complement(9147..9251)
                     /created_by="User"
                     /Transferred_From="pUC57"
                     /Transferred_Similarity="100.00%"
                     /modified_by="User"
                     /label="Beta-Lactamase Promoter"
ORIGIN      
        1 gacgtcttaa ccctagaaag ataatcatat tgtgacgtac gttaaagata atcatgcgta
       61 aaattgacgc atgtgtttta tcggtctgta tatcgaggtt tatttattaa tttgaataga
      121 tattaagttt tattatattt acacttacat actaataata aattcaacaa acaatttatt
      181 tatgtttatt tatttattaa aaaaaaacaa aaactcaaaa tttcttctat aaagtaacaa
      241 aacttgttta aaccccgggt ttagggaaga tgattatact agtgtttaaa caagcttggc
      301 gcgcccaacg attaaatctc cgtgataaca cttgtatttt cgaacaattc aaatttgatt
      361 aaaagttatt acgtttaaaa tttttctata aactttgttc tttaataaac cggattatcg
      421 tacgggtcga gtcaaaacag agataaatca aatcatagat acaacaacaa aacaatgaca
      481 tgtcgaaacg aacatataat ctttttattt aaacatgaac tgacttccta aatttgcatt
      541 taaatcactg actggtaaat gcgaaattaa ttaacagcat tgtaacacta atgataccgc
      601 aaatttgaat attaatatcc cgtcatacat gcgttttatg caaattagtt gctttttaat
      661 tgactcgttc aacaaaaaac tggtttatga atgacttacc ggacatcgcg tcctaaagtt
      721 ttgtaaataa tataaaacca ccggtatctc cgatttgtta aaagaaaaat tgacaacaaa
      781 atcacaaaca ctgctgtaaa aatctgaaat tattttgtgt aaaaaagtga gtcgaatttt
      841 tgaaaaagta ccatgttcga ggttcgtaag aaaattgtaa acacattgta tgtacttcaa
      901 gtgtatgaaa ggttgaacta tacactcgtt acttcttaca gtgatgtaat aaagtcggtc
      961 attgtcggtc gctttcgaac ggtatatata gaaactatca taatttatcg cttggcgcaa
     1021 atatttgata attgcaaagt ggaagattac taaaaatgtc aagataggaa atctgtttat
     1081 ttgtttgaat taattaaaaa tcatctggta cgaaacaacg accccgtaga tcgaaaaaac
     1141 catcccgtag tcaattctga aaacgccacc agctgtaaaa tcaactcttc gatacttgac
     1201 ttgttctact atcaaccaga ggtgtctttc ctttggtccc ttggccaaaa ttttataaca
     1261 cataatttgc gtttttttat attcgctccg aatcgagtta caaagtatca caagaattaa
     1321 acacagcacc tgaaattcgg tattaaattt ggtcacttaa ttccgggacg tactgtatat
     1381 gaggcacaag tccacacttt tacaaataag ttgtgggttt gttgcagtgt catatggcac
     1441 gaaagcacaa aaattgtcag taataaacga gtgccaaaaa ttaagttaaa agagtcgatt
     1501 agttcgagac attcgttcag ttttttgact gcaattttta gttccagttt ttgatttacg
     1561 tctgaaatcg catttttgat gtttgataga taattgtaga gggttaggaa gagtgaaaat
     1621 attgcgaatt ttccgatgaa aagtatcaca tttttccaga agttgaccaa gtcgagtaga
     1681 ataaaaatat gaaggagcga tattttccag ttcggtataa cttgtgcaat tgatgcgagt
     1741 tggcatgaat tattgtaatt aaaggttgat acaagcattc caattgttag gtacaaagcc
     1801 ataattgaat taattgtcat tagtgcaata ttctcatttg tgttgagaga atagtagaat
     1861 aaagtcacga ttaatgcgac tctaaacaat acttgacatt tcgcgcaatt gtttggcttt
     1921 tctctgtgga aaaatacaaa aattttgttt aagactggaa taatctgaaa cattttattg
     1981 actgaaacaa actgataaac gtggactcga ttattgccta gggaatttga aaaaacaatt
     2041 atggtaaaat attgcctact aaaaatttta aaacaacaaa aagtacttaa aaaaattgcc
     2101 actcatagcg cgactttaaa tcaatcacag gcttaattga agcggaagct tcgtgtcatt
     2161 aaagcgaaca atttagtaat gatgtagtta aaaatcgtac gatacgtaac taaagtaaaa
     2221 tttgtcgaaa gatgaaacca attgattaat ttaaatttga actttgtccc ttgttaacgt
     2281 agtgcaattt taacactagc caattttaga ctattattcg ctcgtacgat cgccgaggga
     2341 aggacattaa aaggctgaca cggctctgca attattttta cacaatgtgt gcaatttaat
     2401 aaacaaaaat gtaaaaaagt gcccaaacat ttgttaaatg ttaatctgtt cgagcctttt
     2461 tactacgatc tgtaacacgc acacactgta tattaatcaa aaataagagt agcaggaatt
     2521 gatacagcag gagtagctta atttctaaaa gggcaggcaa ccaaatatac aatacgattt
     2581 ttttattgtt tttaggagat taatgtaatt aacaatttat ttggatattt ttagcgcatt
     2641 taataacaat aacatatcaa tgccagtaaa atattgtgat aatgcggtta tatttttttc
     2701 gcttaattaa actaacctaa aaaactgaca ctgacagttg attgtggtta tgtcacccgt
     2761 cacttaaccc acaaaaaatg ggcgtggccg acttgattaa aaaattcgaa tcgatttcga
     2821 aagaagaagc ggccgcctcg aaaggcgaag aattgttcac cggcgtggtg cccattttgg
     2881 tggaattgga cggcgacgtg aacggccaca aattctcggt gtcgggcgaa ggcgaaggcg
     2941 acgccaccta cggcaaattg accttgaaat tcatttgtac caccggcaaa ttgcccgtgc
     3001 cctggcccac cttggtgacc accttgacct acggcgtgca atgtttcgcc aggtaccccg
     3061 accacatgaa acaacacgac ttcttcaaat cggccatgcc cgaaggctac gtgcaagaaa
     3121 ggaccatttt cttcaaagac gacggcaact acaaaaccag ggccgaagtg aaattcgaag
     3181 gcgacacctt ggtgaacagg attgaattga aaggcattga cttcaaagaa gacggcaaca
     3241 ttttgggcca caaattggaa tacaactaca actcgcacaa agtgtacatt accgccgaca
     3301 aacaaaagaa cggcattaaa gtgaacttca aaaccaggca caacattgaa gacggctcgg
     3361 tgcaattggc cgaccactac caacaaaaca cccccattgg cgacggcccc gtgttgttgc
     3421 ccgacaacca ctacttgtcg acccaatcga aattgtcgaa agaccccaac gaaaagaggg
     3481 accacatggt gttgttggaa ttcgtgaccg ccgccggcat taccttgggc atggacgaat
     3541 tgtacaaata acctgcaggg atcataatca gccataccac atttgtagag gttttacttg
     3601 ctttaaaaaa cctcccacac ctccccctga acctgaaaca taaaatgaat gcaattgttg
     3661 ttgttaactt gtttattgca gcttataatg gttacaaata aagcaatagc atcacaaatt
     3721 tcacaaataa agcatttttt tcactgcatt ctagttgtgg tttgtccaaa ctcatcaatg
     3781 tatcttatca tgtctggatc cccaggaagc tcctctgtgt cctcataaac cctaacctcc
     3841 tctacttgag aggacattcc aatcataggc tgcccatcca ccctctgtgt cctcctgtta
     3901 attaggtcac ttaacaaaaa ggaaattggg taggggtttt tcacagaccg ctttctaagg
     3961 gtaattttaa aatatctggg aagtcccttc cactgctgtg ttccagaagt gttggtaaac
     4021 agcccacaaa tgtcaacagc agaaacatac aagctgtcag ctttgcacaa gggcccaaca
     4081 ccctgctcat caagaagcac tgtggttgct gtgttagtaa tgtgcaaaac aggaggcaca
     4141 ttttccccac ctgtgtaggt tccaaaatat ctagtgtttt catttttact tggatcagga
     4201 acccagcact ccactggata agcattatcc ttatccaaaa cagccttgtg gtcagtgttc
     4261 atctgctgac tgtcaactgt agcatttttt ggggttacag tttgagcagg atatttggtc
     4321 ctgtagtttg ctaacacacc ctgcagctcc aaaggttccc caccaacagc aaaaaaatga
     4381 aaatttgacc cttgaatggg ttttccagca ccattttcat gagttttttg tgtccctgaa
     4441 tgcaagttta acatagcagt taccccaata acctcagttt taacagtaac agcttcccac
     4501 atcaaaatat ttccacaggt taagtcctca tttaaaggat cctctagagt ttaaacctcg
     4561 agataacttc gtataaggta tactatacga agttatgatc cagacatgat aagatacatt
     4621 gatgagtttg gacaaaccac aactagaatg cagtgaaaaa aatgctttat ttgtgaaatt
     4681 tgtgatgcta ttgctttatt tgtaaccatt ataagctgca ataaacaagt taacaacaac
     4741 aattgcattc attttatgtt tcaggttcag ggggaggtgt gggaggtttt ttaaagcaag
     4801 taaaacctct acaaatgtgg tatggctgat tatgatctta tttgtacagt tcgtccatgc
     4861 cgccggtcga gtgcctgcct tcggcccttt cgtattgttc cacaatggtg tagtcttcgt
     4921 tgtgcgaggt aatgtccagt ttaatgtcca caatgtaggc gccgggcagt tgcacgggtt
     4981 tcttggcttt gtaggtggtt ttcacttccg aggtgtagtg gccgccgtct ttcagtttca
     5041 gcctcatttt aattttgcct ttcagggcgc cgtcttcggg gtacatcctt tccgacgagg
     5101 cttcccagcc catggttttc ttttgcatca cggggccgtc cgaggggaag ttggtgcccc
     5161 tcagtttcac tttgtaaatg aattcgccgt cttgcagcga cgagtcttgg gtcacggtca
     5221 ccacgccgcc gtcttcgtag ttcatcaccc tttcccattt gaagccttcg gggaacgaca
     5281 gtttgaagta gtcgggaatg tcggcggggt gtttcacgta ggctttcgag ccgtaggtga
     5341 agtggggcga cagaatgtcc caggcgaagg gcagggggcc gcctttggtc actttcagtt
     5401 tggcggtttg gaagccttcg tagggcctgc cttcgccttc gccttcaatt tcgaattcgt
     5461 ggccgttcac cgagccttcc atcctcactt tgaacctcat gaattcttta ataatggcca
     5521 tgttgttttc ttcgcctttc gacattttgg tggcgaccgg tggatcgtac cgtcgactct
     5581 agcggtaccc cgattgttta gcttgttcag ctgcgcttgt ttatttgctt agctttcgct
     5641 tagcgacgtg ttcactttgc ttgtttgaat tgaattgtcg ctccgtagac gaagcgcctc
     5701 tatttatact ccggcggtcg agggttcgaa atcgattagc ttggactcta attgaattag
     5761 tctctaattg aattagtctc taattgaatt agatccccgg ccgagctcga attaaccatt
     5821 gtgggaacat aacttcgtat agcatacatt atacgaagtt atgctagcgt ttaaacctta
     5881 agataacttc gtataaggta tactatacga agttatgatc cagacatgat aagatacatt
     5941 gatgagtttg gacaaaccac aactagaatg cagtgaaaaa aatgctttat ttgtgaaatt
     6001 tgtgatgcta ttgctttatt tgtaaccatt ataagctgca ataaacaagt taacaacaac
     6061 aattgcattc attttatgtt tcaggttcag ggggaggtgt gggaggtttt ttaaagcaag
     6121 taaaacctct acaaatgtgg tatggctgat tatgatctta tttgtacagt tcgtccatgc
     6181 cgccggtcga gtgcctgcct tcggcccttt cgtattgttc cacaatggtg tagtcttcgt
     6241 tgtgcgaggt aatgtccagt ttaatgttca cgttgtaggc gccgggcagt tgcacgggtt
     6301 tcttggcttt gtaggtggtt ttcacttcgg cgtcgtagtg gccgccgtct ttcagtttca
     6361 gcctttgttt aatttcgcct ttcagggcgc cgtcttcggg gtacatcctt tccgacgagg
     6421 cttcccagcc catggttttc ttttgcatca cggggccgtc cgaggggaag ttggtgcccc
     6481 tcagtttcac tttgtaaatg aattcgccgt cttgcagcga cgagtcttgg gtcacggtca
     6541 ccacgccgcc gtcttcgaag ttcatcaccc tttcccattt gaagccttcg gggaacgaca
     6601 gtttcaggta gtcgggaatg tcggcggggt gtttcacgta ggctttcgag ccgtacatga
     6661 attggggcga cagaatgtcc caggcgaagg gcagggggcc gcctttggtc actttcagtt
     6721 tggcggtttg ggtgccttcg tagggcctgc cttcgccttc gccttcaatt tcgaattcgt
     6781 ggccgttcac cgagccttcc atgtgcactt tgaacctcat gaattcttta ataatggcca
     6841 tgttgtcttc ttcgcctttc gacattttgg tggcgaccgg tggatcgtac cgtcgactct
     6901 agcggtaccc cgattgttta gcttgttcag ctgcgcttgt ttatttgctt agctttcgct
     6961 tagcgacgtg ttcactttgc ttgtttgaat tgaattgtcg ctccgtagac gaagcgcctc
     7021 tatttatact ccggcggtcg agggttcgaa atcgattagc ttggactcta attgaattag
     7081 tctctaattg aattagtctc taattgaatt agatccccgg ccgagctcga attaaccatt
     7141 gtgggaacat aacttcgtat agcatacatt atacgaagtt atcctagggt ttaaactgat
     7201 atctataaca agaaaatata tatataataa gttatcacgt aagtagaaca tgaaataaca
     7261 atataattat cgtatgagtt aaatcttaaa agtcacgtaa aagataatca tgcgtcattt
     7321 tgactcacgc ggtcgttata gttcaaaatc agtgacactt accgcattga caagcacgcc
     7381 tcacgggagc tccaagcggc gactgagatg tcctaaatgc acagcgacgg attcgcgcta
     7441 tttagaaaga gagagcaata tttcaagaat gcatgcgtca attttacgca gactatcttt
     7501 ctagggttaa acatgtgagc aaaaggccag caaaaggcca ggaaccgtaa aaaggccgcg
     7561 ttgctggcgt ttttccatag gctccgcccc cctgacgagc atcacaaaaa tcgacgctca
     7621 agtcagaggt ggcgaaaccc gacaggacta taaagatacc aggcgtttcc ccctggaagc
     7681 tccctcgtgc gctctcctgt tccgaccctg ccgcttaccg gatacctgtc cgcctttctc
     7741 ccttcgggaa gcgtggcgct ttctcatagc tcacgctgta ggtatctcag ttcggtgtag
     7801 gtcgttcgct ccaagctggg ctgtgtgcac gaaccccccg ttcagcccga ccgctgcgcc
     7861 ttatccggta actatcgtct tgagtccaac ccggtaagac acgacttatc gccactggca
     7921 gcagccactg gtaacaggat tagcagagcg aggtatgtag gcggtgctac agagttcttg
     7981 aagtggtggc ctaactacgg ctacactaga agaacagtat ttggtatctg cgctctgctg
     8041 aagccagtta ccttcggaaa aagagttggt agctcttgat ccggcaaaca aaccaccgct
     8101 ggtagcggtg gtttttttgt ttgcaagcag cagattacgc gcagaaaaaa aggatctcaa
     8161 gaagatcctt tgatcttttc tacggggtct gacgctcagt ggaacgaaaa ctcacgttaa
     8221 gggattttgg tcatgagatt atcaaaaagg atcttcacct agatcctttt aaattaaaaa
     8281 tgaagtttta aatcaatcta aagtatatat gagtaaactt ggtctgacag ttagaaaaac
     8341 tcatcgagca tcaaatgaaa ctgcaattta ttcatatcag gattatcaat accatatttt
     8401 tgaaaaagcc gtttctgtaa tgaaggagaa aactcaccga ggcagttcca taggatggca
     8461 agatcctggt atcggtctgc gattccgact cgtccaacat caatacaacc tattaatttc
     8521 ccctcgtcaa aaataaggtt atcaagtgag aaatcaccat gagtgacgac tgaatccggt
     8581 gagaatggca aaagtttatg catttctttc cagacttgtt caacaggcca gccattacgc
     8641 tcgtcatcaa aatcactcgc atcaaccaaa ccgttattca ttcgtgattg cgcctgagcg
     8701 agacgaaata cgcgatcgct gttaaaagga caattacaaa caggaatcga atgcaaccgg
     8761 cgcaggaaca ctgccagcgc atcaacaata ttttcacctg aatcaggata ttcttctaat
     8821 acctggaatg ctgttttccc agggatcgca gtggtgagta accatgcatc atcaggagta
     8881 cggataaaat gcttgatggt cggaagaggc ataaattccg tcagccagtt tagtctgacc
     8941 atctcatctg taacatcatt ggcaacgcta cctttgccat gtttcagaaa caactctggc
     9001 gcatcgggct tcccatacaa tcgatagatt gtcgcacctg attgcccgac attatcgcga
     9061 gcccatttat acccatataa atcagcatcc atgttggaat ttaatcgcgg cctagagcaa
     9121 gacgtttccc gttgaatatg gctcatactc ttcctttttc aatattattg aagcatttat
     9181 cagggttatt gtctcatgag cggatacata tttgaatgta tttagaaaaa taaacaaata
     9241 ggggttccgc gcacatttcc ccgaaaagtg ccacct
//
LOCUS       Plasmid_-_pAGOC{        7400 bp    DNA     circular UNA 21-DEC-2017
DEFINITION  Vector [20] in Supplementary Table 8.
ACCESSION   urn.local...1513779803027.187
VERSION     urn.local...1513779803027.187
KEYWORDS    .
SOURCE      
  ORGANISM  
            .
FEATURES             Location/Qualifiers
     SRIF_Element    1..6
                     /created_by="User"
                     /modified_by="User"
                     /label="AatII"
     misc_feature    7..10
                     /created_by="User"
                     /modified_by="User"
                     /label="piggyBac 3' TTAA"
                     /note="Geneious type: PiggyBac Element"
     misc_feature    complement(11..245)
                     /created_by="User"
                     /modified_by="User"
                     /label="piggyBac 3' Terminal Repeat"
                     /note="Geneious type: PiggyBac Element"
     SRIF_Element    246..259
                     /created_by="User"
                     /modified_by="User"
                     /label="PmeI --- XmaI"
     spacer          260..277
                     /created_by="User"
                     /modified_by="User"
                     /label="FREDDY Spacer (#1)"
     SRIF_Element    278..297
                     /created_by="User"
                     /modified_by="User"
                     /label="SpeI --- PmeI --- HindIII"
     SRIF_Element    298..305
                     /created_by="User"
                     /modified_by="User"
                     /label="AscI"
     promoter        <306..901
                     /created_by="User"
                     /modified_by="User"
                     /label="Tribolium ATub Promoter"
     ORF             902..952
                     /created_by="User"
                     /modified_by="User"
                     /label="#O (Lifeact) ORF"
     SRIF_Element    953..960
                     /created_by="User"
                     /modified_by="User"
                     /label="NotI"
     ORF             962..1675
                     /created_by="User"
                     /modified_by="User"
                     /label="mEmerald ORF"
     SRIF_Element    1676..1683
                     /created_by="User"
                     /modified_by="User"
                     /label="SbfI"
     polyA_signal    1684..2660
                     /created_by="User"
                     /Transferred_From="Element - (LoxP-R) 3xP3-{O-549}
                     (LoxN-F), Element - (LoxP-R) 3xP3-{R-587} (LoxN-F)"
                     /Transferred_Similarity="100.00%"
                     /modified_by="User"
                     /label="SV40 Poly(A)"
     SRIF_Element    2667..2686
                     /created_by="User"
                     /modified_by="User"
                     /label="XbaI --- PmeI --- XhoI"
     Lox_Element     complement(2687..2720)
                     /created_by="User"
                     /modified_by="User"
                     /label="LoxN Site"
     polyA_signal    complement(2721..2961)
                     /created_by="User"
                     /modified_by="User"
                     /label="SV40 Poly(A)"
     ORF             complement(2962..3669)
                     /created_by="User"
                     /modified_by="User"
                     /label="mOrange ORF"
     promoter        complement(3673..3952)
                     /created_by="User"
                     /modified_by="User"
                     /label="3�P3 Artificial Promoter"
     Lox_Element     3953..3986
                     /created_by="User"
                     /modified_by="User"
                     /label="LoxP Site"
     SRIF_Element    3987..4006
                     /created_by="User"
                     /modified_by="User"
                     /label="NheI --- PmeI --- AflII"
     Lox_Element     complement(4007..4040)
                     /created_by="User"
                     /modified_by="User"
                     /label="LoxN Site"
     polyA_signal    complement(4041..4281)
                     /created_by="User"
                     /modified_by="User"
                     /label="SV40 Poly(A)"
     ORF             complement(4282..4989)
                     /created_by="User"
                     /modified_by="User"
                     /label="mCherry ORF"
     promoter        complement(4993..5272)
                     /created_by="User"
                     /modified_by="User"
                     /label="3�P3 Artificial Promoter"
     Lox_Element     5273..5306
                     /created_by="User"
                     /modified_by="User"
                     /label="LoxP Site"
     SRIF_Element    5307..5320
                     /created_by="User"
                     /modified_by="User"
                     /label="AvrII --- PmeI"
     misc_feature    5321..5630
                     /created_by="User"
                     /modified_by="User"
                     /label="piggyBac 5' Terminal Repeat"
                     /note="Geneious type: PiggyBac Element"
     misc_feature    5631..5634
                     /created_by="User"
                     /label="piggyBac 5' TTAA"
                     /note="Geneious type: PiggyBac Element"
     SRIF_Element    5635..5640
                     /created_by="User"
                     /modified_by="User"
                     /label="PciI"
     rep_origin      5681..6295
                     /note="replicon of pMB1"
                     /Transferred_From="pUC57"
                     /Transferred_Similarity="100.00%"
                     /modified_by="User"
                     /label="Origin of Replication"
     ORF             complement(6455..7270)
                     /created_by="User"
                     /X-Transferred_From="pUC57-Kan"
                     /X-Transferred_Similarity="99.75%"
                     /Transferred_From="pUCKan Blue Heron"
                     /Transferred_Similarity="98.53%"
                     /modified_by="User"
                     /label="Neomycin Phosphotransferase (KanR) ORF"
     promoter        complement(7271..7375)
                     /created_by="User"
                     /Transferred_From="pUC57"
                     /Transferred_Similarity="100.00%"
                     /modified_by="User"
                     /label="Beta-Lactamase Promoter"
ORIGIN      
        1 gacgtcttaa ccctagaaag ataatcatat tgtgacgtac gttaaagata atcatgcgta
       61 aaattgacgc atgtgtttta tcggtctgta tatcgaggtt tatttattaa tttgaataga
      121 tattaagttt tattatattt acacttacat actaataata aattcaacaa acaatttatt
      181 tatgtttatt tatttattaa aaaaaaacaa aaactcaaaa tttcttctat aaagtaacaa
      241 aacttgttta aaccccgggt ttagggaaga tgattatact agtgtttaaa caagcttggc
      301 gcgccagatg tctatgtatc tcccgtgaaa ctattttaaa aggagtttat cacacgtttt
      361 catatctatt gtcttatgaa agaagggaaa agtagagttt tcttgaagaa actgtcccaa
      421 aattaatatt attgaacaaa aaattctgag aaattcacac tgcagtgaac ggttatgatg
      481 gtgcaacgac cgggacctca gctgtataaa aaatctgaaa ataattgata atggtcgaag
      541 accataagga aaaataattc gaaaattaaa ggcaaagtat gaaaatgctg gaaataaatc
      601 gggaaacacc gaatttttgg tcacaggaac caacgaattt ttttttgaat attgatttga
      661 aaagagatcg agaacaagga taacaatctt ccgttagaga ccgttggtac cgacatggcg
      721 gggagccaat cagaagtctg gaaatcgggc gttggttgct gacgtcaaca agcttataaa
      781 tagcaacgac agttgaaaat cgaatcaaag tcgtttggaa aaagccagag cttgtatttc
      841 cgaagcgtac tcccgttttt ctgctctttt gtggtgtaat ttgtaaaact caactaccaa
      901 aatgggcgtg gccgacttga ttaaaaaatt cgaatcgatt tcgaaagaag aagcggccgc
      961 ctcgaaaggc gaagaattgt tcaccggcgt ggtgcccatt ttggtggaat tggacggcga
     1021 cgtgaacggc cacaaattct cggtgtcggg cgaaggcgaa ggcgacgcca cctacggcaa
     1081 attgaccttg aaattcattt gtaccaccgg caaattgccc gtgccctggc ccaccttggt
     1141 gaccaccttg acctacggcg tgcaatgttt cgccaggtac cccgaccaca tgaaacaaca
     1201 cgacttcttc aaatcggcca tgcccgaagg ctacgtgcaa gaaaggacca ttttcttcaa
     1261 agacgacggc aactacaaaa ccagggccga agtgaaattc gaaggcgaca ccttggtgaa
     1321 caggattgaa ttgaaaggca ttgacttcaa agaagacggc aacattttgg gccacaaatt
     1381 ggaatacaac tacaactcgc acaaagtgta cattaccgcc gacaaacaaa agaacggcat
     1441 taaagtgaac ttcaaaacca ggcacaacat tgaagacggc tcggtgcaat tggccgacca
     1501 ctaccaacaa aacaccccca ttggcgacgg ccccgtgttg ttgcccgaca accactactt
     1561 gtcgacccaa tcgaaattgt cgaaagaccc caacgaaaag agggaccaca tggtgttgtt
     1621 ggaattcgtg accgccgccg gcattacctt gggcatggac gaattgtaca aataacctgc
     1681 agggatcata atcagccata ccacatttgt agaggtttta cttgctttaa aaaacctccc
     1741 acacctcccc ctgaacctga aacataaaat gaatgcaatt gttgttgtta acttgtttat
     1801 tgcagcttat aatggttaca aataaagcaa tagcatcaca aatttcacaa ataaagcatt
     1861 tttttcactg cattctagtt gtggtttgtc caaactcatc aatgtatctt atcatgtctg
     1921 gatccccagg aagctcctct gtgtcctcat aaaccctaac ctcctctact tgagaggaca
     1981 ttccaatcat aggctgccca tccaccctct gtgtcctcct gttaattagg tcacttaaca
     2041 aaaaggaaat tgggtagggg tttttcacag accgctttct aagggtaatt ttaaaatatc
     2101 tgggaagtcc cttccactgc tgtgttccag aagtgttggt aaacagccca caaatgtcaa
     2161 cagcagaaac atacaagctg tcagctttgc acaagggccc aacaccctgc tcatcaagaa
     2221 gcactgtggt tgctgtgtta gtaatgtgca aaacaggagg cacattttcc ccacctgtgt
     2281 aggttccaaa atatctagtg ttttcatttt tacttggatc aggaacccag cactccactg
     2341 gataagcatt atccttatcc aaaacagcct tgtggtcagt gttcatctgc tgactgtcaa
     2401 ctgtagcatt ttttggggtt acagtttgag caggatattt ggtcctgtag tttgctaaca
     2461 caccctgcag ctccaaaggt tccccaccaa cagcaaaaaa atgaaaattt gacccttgaa
     2521 tgggttttcc agcaccattt tcatgagttt tttgtgtccc tgaatgcaag tttaacatag
     2581 cagttacccc aataacctca gttttaacag taacagcttc ccacatcaaa atatttccac
     2641 aggttaagtc ctcatttaaa ggatcctcta gagtttaaac ctcgagataa cttcgtataa
     2701 ggtatactat acgaagttat gatccagaca tgataagata cattgatgag tttggacaaa
     2761 ccacaactag aatgcagtga aaaaaatgct ttatttgtga aatttgtgat gctattgctt
     2821 tatttgtaac cattataagc tgcaataaac aagttaacaa caacaattgc attcatttta
     2881 tgtttcaggt tcagggggag gtgtgggagg ttttttaaag caagtaaaac ctctacaaat
     2941 gtggtatggc tgattatgat cttatttgta cagttcgtcc atgccgccgg tcgagtgcct
     3001 gccttcggcc ctttcgtatt gttccacaat ggtgtagtct tcgttgtgcg aggtaatgtc
     3061 cagtttaatg tccacaatgt aggcgccggg cagttgcacg ggtttcttgg ctttgtaggt
     3121 ggttttcact tccgaggtgt agtggccgcc gtctttcagt ttcagcctca ttttaatttt
     3181 gcctttcagg gcgccgtctt cggggtacat cctttccgac gaggcttccc agcccatggt
     3241 tttcttttgc atcacggggc cgtccgaggg gaagttggtg cccctcagtt tcactttgta
     3301 aatgaattcg ccgtcttgca gcgacgagtc ttgggtcacg gtcaccacgc cgccgtcttc
     3361 gtagttcatc accctttccc atttgaagcc ttcggggaac gacagtttga agtagtcggg
     3421 aatgtcggcg gggtgtttca cgtaggcttt cgagccgtag gtgaagtggg gcgacagaat
     3481 gtcccaggcg aagggcaggg ggccgccttt ggtcactttc agtttggcgg tttggaagcc
     3541 ttcgtagggc ctgccttcgc cttcgccttc aatttcgaat tcgtggccgt tcaccgagcc
     3601 ttccatcctc actttgaacc tcatgaattc tttaataatg gccatgttgt tttcttcgcc
     3661 tttcgacatt ttggtggcga ccggtggatc gtaccgtcga ctctagcggt accccgattg
     3721 tttagcttgt tcagctgcgc ttgtttattt gcttagcttt cgcttagcga cgtgttcact
     3781 ttgcttgttt gaattgaatt gtcgctccgt agacgaagcg cctctattta tactccggcg
     3841 gtcgagggtt cgaaatcgat tagcttggac tctaattgaa ttagtctcta attgaattag
     3901 tctctaattg aattagatcc ccggccgagc tcgaattaac cattgtggga acataacttc
     3961 gtatagcata cattatacga agttatgcta gcgtttaaac cttaagataa cttcgtataa
     4021 ggtatactat acgaagttat gatccagaca tgataagata cattgatgag tttggacaaa
     4081 ccacaactag aatgcagtga aaaaaatgct ttatttgtga aatttgtgat gctattgctt
     4141 tatttgtaac cattataagc tgcaataaac aagttaacaa caacaattgc attcatttta
     4201 tgtttcaggt tcagggggag gtgtgggagg ttttttaaag caagtaaaac ctctacaaat
     4261 gtggtatggc tgattatgat cttatttgta cagttcgtcc atgccgccgg tcgagtgcct
     4321 gccttcggcc ctttcgtatt gttccacaat ggtgtagtct tcgttgtgcg aggtaatgtc
     4381 cagtttaatg ttcacgttgt aggcgccggg cagttgcacg ggtttcttgg ctttgtaggt
     4441 ggttttcact tcggcgtcgt agtggccgcc gtctttcagt ttcagccttt gtttaatttc
     4501 gcctttcagg gcgccgtctt cggggtacat cctttccgac gaggcttccc agcccatggt
     4561 tttcttttgc atcacggggc cgtccgaggg gaagttggtg cccctcagtt tcactttgta
     4621 aatgaattcg ccgtcttgca gcgacgagtc ttgggtcacg gtcaccacgc cgccgtcttc
     4681 gaagttcatc accctttccc atttgaagcc ttcggggaac gacagtttca ggtagtcggg
     4741 aatgtcggcg gggtgtttca cgtaggcttt cgagccgtac atgaattggg gcgacagaat
     4801 gtcccaggcg aagggcaggg ggccgccttt ggtcactttc agtttggcgg tttgggtgcc
     4861 ttcgtagggc ctgccttcgc cttcgccttc aatttcgaat tcgtggccgt tcaccgagcc
     4921 ttccatgtgc actttgaacc tcatgaattc tttaataatg gccatgttgt cttcttcgcc
     4981 tttcgacatt ttggtggcga ccggtggatc gtaccgtcga ctctagcggt accccgattg
     5041 tttagcttgt tcagctgcgc ttgtttattt gcttagcttt cgcttagcga cgtgttcact
     5101 ttgcttgttt gaattgaatt gtcgctccgt agacgaagcg cctctattta tactccggcg
     5161 gtcgagggtt cgaaatcgat tagcttggac tctaattgaa ttagtctcta attgaattag
     5221 tctctaattg aattagatcc ccggccgagc tcgaattaac cattgtggga acataacttc
     5281 gtatagcata cattatacga agttatccta gggtttaaac tgatatctat aacaagaaaa
     5341 tatatatata ataagttatc acgtaagtag aacatgaaat aacaatataa ttatcgtatg
     5401 agttaaatct taaaagtcac gtaaaagata atcatgcgtc attttgactc acgcggtcgt
     5461 tatagttcaa aatcagtgac acttaccgca ttgacaagca cgcctcacgg gagctccaag
     5521 cggcgactga gatgtcctaa atgcacagcg acggattcgc gctatttaga aagagagagc
     5581 aatatttcaa gaatgcatgc gtcaatttta cgcagactat ctttctaggg ttaaacatgt
     5641 gagcaaaagg ccagcaaaag gccaggaacc gtaaaaaggc cgcgttgctg gcgtttttcc
     5701 ataggctccg cccccctgac gagcatcaca aaaatcgacg ctcaagtcag aggtggcgaa
     5761 acccgacagg actataaaga taccaggcgt ttccccctgg aagctccctc gtgcgctctc
     5821 ctgttccgac cctgccgctt accggatacc tgtccgcctt tctcccttcg ggaagcgtgg
     5881 cgctttctca tagctcacgc tgtaggtatc tcagttcggt gtaggtcgtt cgctccaagc
     5941 tgggctgtgt gcacgaaccc cccgttcagc ccgaccgctg cgccttatcc ggtaactatc
     6001 gtcttgagtc caacccggta agacacgact tatcgccact ggcagcagcc actggtaaca
     6061 ggattagcag agcgaggtat gtaggcggtg ctacagagtt cttgaagtgg tggcctaact
     6121 acggctacac tagaagaaca gtatttggta tctgcgctct gctgaagcca gttaccttcg
     6181 gaaaaagagt tggtagctct tgatccggca aacaaaccac cgctggtagc ggtggttttt
     6241 ttgtttgcaa gcagcagatt acgcgcagaa aaaaaggatc tcaagaagat cctttgatct
     6301 tttctacggg gtctgacgct cagtggaacg aaaactcacg ttaagggatt ttggtcatga
     6361 gattatcaaa aaggatcttc acctagatcc ttttaaatta aaaatgaagt tttaaatcaa
     6421 tctaaagtat atatgagtaa acttggtctg acagttagaa aaactcatcg agcatcaaat
     6481 gaaactgcaa tttattcata tcaggattat caataccata tttttgaaaa agccgtttct
     6541 gtaatgaagg agaaaactca ccgaggcagt tccataggat ggcaagatcc tggtatcggt
     6601 ctgcgattcc gactcgtcca acatcaatac aacctattaa tttcccctcg tcaaaaataa
     6661 ggttatcaag tgagaaatca ccatgagtga cgactgaatc cggtgagaat ggcaaaagtt
     6721 tatgcatttc tttccagact tgttcaacag gccagccatt acgctcgtca tcaaaatcac
     6781 tcgcatcaac caaaccgtta ttcattcgtg attgcgcctg agcgagacga aatacgcgat
     6841 cgctgttaaa aggacaatta caaacaggaa tcgaatgcaa ccggcgcagg aacactgcca
     6901 gcgcatcaac aatattttca cctgaatcag gatattcttc taatacctgg aatgctgttt
     6961 tcccagggat cgcagtggtg agtaaccatg catcatcagg agtacggata aaatgcttga
     7021 tggtcggaag aggcataaat tccgtcagcc agtttagtct gaccatctca tctgtaacat
     7081 cattggcaac gctacctttg ccatgtttca gaaacaactc tggcgcatcg ggcttcccat
     7141 acaatcgata gattgtcgca cctgattgcc cgacattatc gcgagcccat ttatacccat
     7201 ataaatcagc atccatgttg gaatttaatc gcggcctaga gcaagacgtt tcccgttgaa
     7261 tatggctcat actcttcctt tttcaatatt attgaagcat ttatcagggt tattgtctca
     7321 tgagcggata catatttgaa tgtatttaga aaaataaaca aataggggtt ccgcgcacat
     7381 ttccccgaaa agtgccacct
//
LOCUS       Plasmid_-_pAGOC{        7718 bp    DNA     circular UNA 21-DEC-2017
DEFINITION  Vector [22] in Supplementary Table 8.
ACCESSION   urn.local...1513846956488.234
VERSION     urn.local...1513846956488.234
KEYWORDS    .
SOURCE      
  ORGANISM  
            .
FEATURES             Location/Qualifiers
     SRIF_Element    1..6
                     /created_by="User"
                     /modified_by="User"
                     /label="AatII"
     misc_feature    7..10
                     /created_by="User"
                     /modified_by="User"
                     /label="piggyBac 3' TTAA"
                     /note="Geneious type: PiggyBac Element"
     misc_feature    complement(11..245)
                     /created_by="User"
                     /modified_by="User"
                     /label="piggyBac 3' Terminal Repeat"
                     /note="Geneious type: PiggyBac Element"
     SRIF_Element    246..259
                     /created_by="User"
                     /modified_by="User"
                     /label="PmeI --- XmaI"
     spacer          260..277
                     /created_by="User"
                     /modified_by="User"
                     /label="FREDDY Spacer (#1)"
     SRIF_Element    278..297
                     /created_by="User"
                     /modified_by="User"
                     /label="SpeI --- PmeI --- HindIII"
     SRIF_Element    298..305
                     /created_by="User"
                     /modified_by="User"
                     /label="AscI"
     promoter        <306..901
                     /created_by="User"
                     /modified_by="User"
                     /label="Tribolium ATub Promoter"
     ORF             902..1270
                     /created_by="User"
                     /modified_by="User"
                     /label="Tribolium H2B ORF"
     SRIF_Element    1271..1278
                     /created_by="User"
                     /modified_by="User"
                     /label="NotI"
     ORF             1280..1993
                     /created_by="User"
                     /modified_by="User"
                     /label="mEmerald ORF"
     SRIF_Element    1994..2001
                     /created_by="User"
                     /modified_by="User"
                     /label="SbfI"
     polyA_signal    2002..2978
                     /created_by="User"
                     /Transferred_From="Element - (LoxP-R) 3xP3-{O-549}
                     (LoxN-F), Element - (LoxP-R) 3xP3-{R-587} (LoxN-F)"
                     /Transferred_Similarity="100.00%"
                     /modified_by="User"
                     /label="SV40 Poly(A)"
     SRIF_Element    2985..3004
                     /created_by="User"
                     /modified_by="User"
                     /label="XbaI --- PmeI --- XhoI"
     Lox_Element     complement(3005..3038)
                     /created_by="User"
                     /modified_by="User"
                     /label="LoxN Site"
     polyA_signal    complement(3039..3279)
                     /created_by="User"
                     /modified_by="User"
                     /label="SV40 Poly(A)"
     ORF             complement(3280..3987)
                     /created_by="User"
                     /modified_by="User"
                     /label="mOrange ORF"
     promoter        complement(3991..4270)
                     /created_by="User"
                     /modified_by="User"
                     /label="3�P3 Artificial Promoter"
     Lox_Element     4271..4304
                     /created_by="User"
                     /modified_by="User"
                     /label="LoxP Site"
     SRIF_Element    4305..4324
                     /created_by="User"
                     /modified_by="User"
                     /label="NheI --- PmeI --- AflII"
     Lox_Element     complement(4325..4358)
                     /created_by="User"
                     /modified_by="User"
                     /label="LoxN Site"
     polyA_signal    complement(4359..4599)
                     /created_by="User"
                     /modified_by="User"
                     /label="SV40 Poly(A)"
     ORF             complement(4600..5307)
                     /created_by="User"
                     /modified_by="User"
                     /label="mCherry ORF"
     promoter        complement(5311..5590)
                     /created_by="User"
                     /modified_by="User"
                     /label="3�P3 Artificial Promoter"
     Lox_Element     5591..5624
                     /created_by="User"
                     /modified_by="User"
                     /label="LoxP Site"
     SRIF_Element    5625..5638
                     /created_by="User"
                     /modified_by="User"
                     /label="AvrII --- PmeI"
     misc_feature    5639..5948
                     /created_by="User"
                     /modified_by="User"
                     /label="piggyBac 5' Terminal Repeat"
                     /note="Geneious type: PiggyBac Element"
     misc_feature    5949..5952
                     /created_by="User"
                     /label="piggyBac 5' TTAA"
                     /note="Geneious type: PiggyBac Element"
     SRIF_Element    5953..5958
                     /created_by="User"
                     /modified_by="User"
                     /label="PciI"
     rep_origin      5999..6613
                     /note="replicon of pMB1"
                     /Transferred_From="pUC57"
                     /Transferred_Similarity="100.00%"
                     /modified_by="User"
                     /label="Origin of Replication"
     ORF             complement(6773..7588)
                     /created_by="User"
                     /X-Transferred_From="pUC57-Kan"
                     /X-Transferred_Similarity="99.75%"
                     /Transferred_From="pUCKan Blue Heron"
                     /Transferred_Similarity="98.53%"
                     /modified_by="User"
                     /label="Neomycin Phosphotransferase (KanR) ORF"
     promoter        complement(7589..7693)
                     /created_by="User"
                     /Transferred_From="pUC57"
                     /Transferred_Similarity="100.00%"
                     /modified_by="User"
                     /label="Beta-Lactamase Promoter"
ORIGIN      
        1 gacgtcttaa ccctagaaag ataatcatat tgtgacgtac gttaaagata atcatgcgta
       61 aaattgacgc atgtgtttta tcggtctgta tatcgaggtt tatttattaa tttgaataga
      121 tattaagttt tattatattt acacttacat actaataata aattcaacaa acaatttatt
      181 tatgtttatt tatttattaa aaaaaaacaa aaactcaaaa tttcttctat aaagtaacaa
      241 aacttgttta aaccccgggt ttagggaaga tgattatact agtgtttaaa caagcttggc
      301 gcgccagatg tctatgtatc tcccgtgaaa ctattttaaa aggagtttat cacacgtttt
      361 catatctatt gtcttatgaa agaagggaaa agtagagttt tcttgaagaa actgtcccaa
      421 aattaatatt attgaacaaa aaattctgag aaattcacac tgcagtgaac ggttatgatg
      481 gtgcaacgac cgggacctca gctgtataaa aaatctgaaa ataattgata atggtcgaag
      541 accataagga aaaataattc gaaaattaaa ggcaaagtat gaaaatgctg gaaataaatc
      601 gggaaacacc gaatttttgg tcacaggaac caacgaattt ttttttgaat attgatttga
      661 aaagagatcg agaacaagga taacaatctt ccgttagaga ccgttggtac cgacatggcg
      721 gggagccaat cagaagtctg gaaatcgggc gttggttgct gacgtcaaca agcttataaa
      781 tagcaacgac agttgaaaat cgaatcaaag tcgtttggaa aaagccagag cttgtatttc
      841 cgaagcgtac tcccgttttt ctgctctttt gtggtgtaat ttgtaaaact caactaccaa
      901 aatgccacca aagacaagcg gtaaagcagc gaaaaaggct ggaaaagctc aaaagaatat
      961 ttcgaagagc gacaagaaaa agaagcgcag gaggaaggaa agctatgcaa tctatattta
     1021 taaggtattg aagcaagtac accccgatac cggtatttcg agcaaggcga tgagcatcat
     1081 gaacagtttc gttaatgata tctttgaacg gatcgccgct gaagcttctc gtcttgcgca
     1141 ttacaacaag cgttcgacga ttacgagccg ggaaattcaa acagcggttc gtctcttgtt
     1201 gcctggtgaa ttggcaaagc acgcagtctc tgaaggtacc aaagccgtca ccaaatacac
     1261 aagttcaaaa gcggccgcct cgaaaggcga agaattgttc accggcgtgg tgcccatttt
     1321 ggtggaattg gacggcgacg tgaacggcca caaattctcg gtgtcgggcg aaggcgaagg
     1381 cgacgccacc tacggcaaat tgaccttgaa attcatttgt accaccggca aattgcccgt
     1441 gccctggccc accttggtga ccaccttgac ctacggcgtg caatgtttcg ccaggtaccc
     1501 cgaccacatg aaacaacacg acttcttcaa atcggccatg cccgaaggct acgtgcaaga
     1561 aaggaccatt ttcttcaaag acgacggcaa ctacaaaacc agggccgaag tgaaattcga
     1621 aggcgacacc ttggtgaaca ggattgaatt gaaaggcatt gacttcaaag aagacggcaa
     1681 cattttgggc cacaaattgg aatacaacta caactcgcac aaagtgtaca ttaccgccga
     1741 caaacaaaag aacggcatta aagtgaactt caaaaccagg cacaacattg aagacggctc
     1801 ggtgcaattg gccgaccact accaacaaaa cacccccatt ggcgacggcc ccgtgttgtt
     1861 gcccgacaac cactacttgt cgacccaatc gaaattgtcg aaagacccca acgaaaagag
     1921 ggaccacatg gtgttgttgg aattcgtgac cgccgccggc attaccttgg gcatggacga
     1981 attgtacaaa taacctgcag ggatcataat cagccatacc acatttgtag aggttttact
     2041 tgctttaaaa aacctcccac acctccccct gaacctgaaa cataaaatga atgcaattgt
     2101 tgttgttaac ttgtttattg cagcttataa tggttacaaa taaagcaata gcatcacaaa
     2161 tttcacaaat aaagcatttt tttcactgca ttctagttgt ggtttgtcca aactcatcaa
     2221 tgtatcttat catgtctgga tccccaggaa gctcctctgt gtcctcataa accctaacct
     2281 cctctacttg agaggacatt ccaatcatag gctgcccatc caccctctgt gtcctcctgt
     2341 taattaggtc acttaacaaa aaggaaattg ggtaggggtt tttcacagac cgctttctaa
     2401 gggtaatttt aaaatatctg ggaagtccct tccactgctg tgttccagaa gtgttggtaa
     2461 acagcccaca aatgtcaaca gcagaaacat acaagctgtc agctttgcac aagggcccaa
     2521 caccctgctc atcaagaagc actgtggttg ctgtgttagt aatgtgcaaa acaggaggca
     2581 cattttcccc acctgtgtag gttccaaaat atctagtgtt ttcattttta cttggatcag
     2641 gaacccagca ctccactgga taagcattat ccttatccaa aacagccttg tggtcagtgt
     2701 tcatctgctg actgtcaact gtagcatttt ttggggttac agtttgagca ggatatttgg
     2761 tcctgtagtt tgctaacaca ccctgcagct ccaaaggttc cccaccaaca gcaaaaaaat
     2821 gaaaatttga cccttgaatg ggttttccag caccattttc atgagttttt tgtgtccctg
     2881 aatgcaagtt taacatagca gttaccccaa taacctcagt tttaacagta acagcttccc
     2941 acatcaaaat atttccacag gttaagtcct catttaaagg atcctctaga gtttaaacct
     3001 cgagataact tcgtataagg tatactatac gaagttatga tccagacatg ataagataca
     3061 ttgatgagtt tggacaaacc acaactagaa tgcagtgaaa aaaatgcttt atttgtgaaa
     3121 tttgtgatgc tattgcttta tttgtaacca ttataagctg caataaacaa gttaacaaca
     3181 acaattgcat tcattttatg tttcaggttc agggggaggt gtgggaggtt ttttaaagca
     3241 agtaaaacct ctacaaatgt ggtatggctg attatgatct tatttgtaca gttcgtccat
     3301 gccgccggtc gagtgcctgc cttcggccct ttcgtattgt tccacaatgg tgtagtcttc
     3361 gttgtgcgag gtaatgtcca gtttaatgtc cacaatgtag gcgccgggca gttgcacggg
     3421 tttcttggct ttgtaggtgg ttttcacttc cgaggtgtag tggccgccgt ctttcagttt
     3481 cagcctcatt ttaattttgc ctttcagggc gccgtcttcg gggtacatcc tttccgacga
     3541 ggcttcccag cccatggttt tcttttgcat cacggggccg tccgagggga agttggtgcc
     3601 cctcagtttc actttgtaaa tgaattcgcc gtcttgcagc gacgagtctt gggtcacggt
     3661 caccacgccg ccgtcttcgt agttcatcac cctttcccat ttgaagcctt cggggaacga
     3721 cagtttgaag tagtcgggaa tgtcggcggg gtgtttcacg taggctttcg agccgtaggt
     3781 gaagtggggc gacagaatgt cccaggcgaa gggcaggggg ccgcctttgg tcactttcag
     3841 tttggcggtt tggaagcctt cgtagggcct gccttcgcct tcgccttcaa tttcgaattc
     3901 gtggccgttc accgagcctt ccatcctcac tttgaacctc atgaattctt taataatggc
     3961 catgttgttt tcttcgcctt tcgacatttt ggtggcgacc ggtggatcgt accgtcgact
     4021 ctagcggtac cccgattgtt tagcttgttc agctgcgctt gtttatttgc ttagctttcg
     4081 cttagcgacg tgttcacttt gcttgtttga attgaattgt cgctccgtag acgaagcgcc
     4141 tctatttata ctccggcggt cgagggttcg aaatcgatta gcttggactc taattgaatt
     4201 agtctctaat tgaattagtc tctaattgaa ttagatcccc ggccgagctc gaattaacca
     4261 ttgtgggaac ataacttcgt atagcataca ttatacgaag ttatgctagc gtttaaacct
     4321 taagataact tcgtataagg tatactatac gaagttatga tccagacatg ataagataca
     4381 ttgatgagtt tggacaaacc acaactagaa tgcagtgaaa aaaatgcttt atttgtgaaa
     4441 tttgtgatgc tattgcttta tttgtaacca ttataagctg caataaacaa gttaacaaca
     4501 acaattgcat tcattttatg tttcaggttc agggggaggt gtgggaggtt ttttaaagca
     4561 agtaaaacct ctacaaatgt ggtatggctg attatgatct tatttgtaca gttcgtccat
     4621 gccgccggtc gagtgcctgc cttcggccct ttcgtattgt tccacaatgg tgtagtcttc
     4681 gttgtgcgag gtaatgtcca gtttaatgtt cacgttgtag gcgccgggca gttgcacggg
     4741 tttcttggct ttgtaggtgg ttttcacttc ggcgtcgtag tggccgccgt ctttcagttt
     4801 cagcctttgt ttaatttcgc ctttcagggc gccgtcttcg gggtacatcc tttccgacga
     4861 ggcttcccag cccatggttt tcttttgcat cacggggccg tccgagggga agttggtgcc
     4921 cctcagtttc actttgtaaa tgaattcgcc gtcttgcagc gacgagtctt gggtcacggt
     4981 caccacgccg ccgtcttcga agttcatcac cctttcccat ttgaagcctt cggggaacga
     5041 cagtttcagg tagtcgggaa tgtcggcggg gtgtttcacg taggctttcg agccgtacat
     5101 gaattggggc gacagaatgt cccaggcgaa gggcaggggg ccgcctttgg tcactttcag
     5161 tttggcggtt tgggtgcctt cgtagggcct gccttcgcct tcgccttcaa tttcgaattc
     5221 gtggccgttc accgagcctt ccatgtgcac tttgaacctc atgaattctt taataatggc
     5281 catgttgtct tcttcgcctt tcgacatttt ggtggcgacc ggtggatcgt accgtcgact
     5341 ctagcggtac cccgattgtt tagcttgttc agctgcgctt gtttatttgc ttagctttcg
     5401 cttagcgacg tgttcacttt gcttgtttga attgaattgt cgctccgtag acgaagcgcc
     5461 tctatttata ctccggcggt cgagggttcg aaatcgatta gcttggactc taattgaatt
     5521 agtctctaat tgaattagtc tctaattgaa ttagatcccc ggccgagctc gaattaacca
     5581 ttgtgggaac ataacttcgt atagcataca ttatacgaag ttatcctagg gtttaaactg
     5641 atatctataa caagaaaata tatatataat aagttatcac gtaagtagaa catgaaataa
     5701 caatataatt atcgtatgag ttaaatctta aaagtcacgt aaaagataat catgcgtcat
     5761 tttgactcac gcggtcgtta tagttcaaaa tcagtgacac ttaccgcatt gacaagcacg
     5821 cctcacggga gctccaagcg gcgactgaga tgtcctaaat gcacagcgac ggattcgcgc
     5881 tatttagaaa gagagagcaa tatttcaaga atgcatgcgt caattttacg cagactatct
     5941 ttctagggtt aaacatgtga gcaaaaggcc agcaaaaggc caggaaccgt aaaaaggccg
     6001 cgttgctggc gtttttccat aggctccgcc cccctgacga gcatcacaaa aatcgacgct
     6061 caagtcagag gtggcgaaac ccgacaggac tataaagata ccaggcgttt ccccctggaa
     6121 gctccctcgt gcgctctcct gttccgaccc tgccgcttac cggatacctg tccgcctttc
     6181 tcccttcggg aagcgtggcg ctttctcata gctcacgctg taggtatctc agttcggtgt
     6241 aggtcgttcg ctccaagctg ggctgtgtgc acgaaccccc cgttcagccc gaccgctgcg
     6301 ccttatccgg taactatcgt cttgagtcca acccggtaag acacgactta tcgccactgg
     6361 cagcagccac tggtaacagg attagcagag cgaggtatgt aggcggtgct acagagttct
     6421 tgaagtggtg gcctaactac ggctacacta gaagaacagt atttggtatc tgcgctctgc
     6481 tgaagccagt taccttcgga aaaagagttg gtagctcttg atccggcaaa caaaccaccg
     6541 ctggtagcgg tggttttttt gtttgcaagc agcagattac gcgcagaaaa aaaggatctc
     6601 aagaagatcc tttgatcttt tctacggggt ctgacgctca gtggaacgaa aactcacgtt
     6661 aagggatttt ggtcatgaga ttatcaaaaa ggatcttcac ctagatcctt ttaaattaaa
     6721 aatgaagttt taaatcaatc taaagtatat atgagtaaac ttggtctgac agttagaaaa
     6781 actcatcgag catcaaatga aactgcaatt tattcatatc aggattatca ataccatatt
     6841 tttgaaaaag ccgtttctgt aatgaaggag aaaactcacc gaggcagttc cataggatgg
     6901 caagatcctg gtatcggtct gcgattccga ctcgtccaac atcaatacaa cctattaatt
     6961 tcccctcgtc aaaaataagg ttatcaagtg agaaatcacc atgagtgacg actgaatccg
     7021 gtgagaatgg caaaagttta tgcatttctt tccagacttg ttcaacaggc cagccattac
     7081 gctcgtcatc aaaatcactc gcatcaacca aaccgttatt cattcgtgat tgcgcctgag
     7141 cgagacgaaa tacgcgatcg ctgttaaaag gacaattaca aacaggaatc gaatgcaacc
     7201 ggcgcaggaa cactgccagc gcatcaacaa tattttcacc tgaatcagga tattcttcta
     7261 atacctggaa tgctgttttc ccagggatcg cagtggtgag taaccatgca tcatcaggag
     7321 tacggataaa atgcttgatg gtcggaagag gcataaattc cgtcagccag tttagtctga
     7381 ccatctcatc tgtaacatca ttggcaacgc tacctttgcc atgtttcaga aacaactctg
     7441 gcgcatcggg cttcccatac aatcgataga ttgtcgcacc tgattgcccg acattatcgc
     7501 gagcccattt atacccatat aaatcagcat ccatgttgga atttaatcgc ggcctagagc
     7561 aagacgtttc ccgttgaata tggctcatac tcttcctttt tcaatattat tgaagcattt
     7621 atcagggtta ttgtctcatg agcggataca tatttgaatg tatttagaaa aataaacaaa
     7681 taggggttcc gcgcacattt ccccgaaaag tgccacct
//
LOCUS       Plasmid_-_pAGOC{        8654 bp    DNA     circular UNA 21-DEC-2017
DEFINITION  Vector [21] in Supplementary Table 8.
ACCESSION   urn.local...1513778869337.110
VERSION     urn.local...1513778869337.110
KEYWORDS    .
SOURCE      
  ORGANISM  
            .
FEATURES             Location/Qualifiers
     SRIF_Element    1..6
                     /created_by="User"
                     /modified_by="User"
                     /label="AatII"
     misc_feature    7..10
                     /created_by="User"
                     /modified_by="User"
                     /label="piggyBac 3' TTAA"
                     /note="Geneious type: PiggyBac Element"
     misc_feature    complement(11..245)
                     /created_by="User"
                     /modified_by="User"
                     /label="piggyBac 3' Terminal Repeat"
                     /note="Geneious type: PiggyBac Element"
     SRIF_Element    246..259
                     /created_by="User"
                     /modified_by="User"
                     /label="PmeI --- XmaI"
     spacer          260..277
                     /created_by="User"
                     /modified_by="User"
                     /label="FREDDY Spacer (#1)"
     SRIF_Element    278..297
                     /created_by="User"
                     /modified_by="User"
                     /label="SpeI --- PmeI --- HindIII"
     SRIF_Element    298..305
                     /created_by="User"
                     /modified_by="User"
                     /label="AscI"
     promoter        306..901
                     /created_by="User"
                     /label="Tribolium ATub Promoter"
     ORF             902..2206
                     /created_by="User"
                     /modified_by="User"
                     /label="Tribolium SiaTr ORF"
     SRIF_Element    2207..2214
                     /created_by="User"
                     /modified_by="User"
                     /label="NotI"
     ORF             2216..2929
                     /created_by="User"
                     /modified_by="User"
                     /label="mEmerald ORF"
     SRIF_Element    2930..2937
                     /created_by="User"
                     /modified_by="User"
                     /label="SbfI"
     polyA_signal    2938..3914
                     /created_by="User"
                     /Transferred_From="Element - (LoxP-R) 3xP3-{O-549}
                     (LoxN-F), Element - (LoxP-R) 3xP3-{R-587} (LoxN-F)"
                     /Transferred_Similarity="100.00%"
                     /modified_by="User"
                     /label="SV40 Poly(A)"
     SRIF_Element    3921..3940
                     /created_by="User"
                     /modified_by="User"
                     /label="XbaI --- PmeI --- XhoI"
     Lox_Element     complement(3941..3974)
                     /created_by="User"
                     /modified_by="User"
                     /label="LoxN Site"
     polyA_signal    complement(3975..4215)
                     /created_by="User"
                     /modified_by="User"
                     /label="SV40 Poly(A)"
     ORF             complement(4216..4923)
                     /created_by="User"
                     /modified_by="User"
                     /label="mOrange ORF"
     promoter        complement(4927..5206)
                     /created_by="User"
                     /modified_by="User"
                     /label="3�P3 Artificial Promoter"
     Lox_Element     5207..5240
                     /created_by="User"
                     /modified_by="User"
                     /label="LoxP Site"
     SRIF_Element    5241..5260
                     /created_by="User"
                     /modified_by="User"
                     /label="NheI --- PmeI --- AflII"
     Lox_Element     complement(5261..5294)
                     /created_by="User"
                     /modified_by="User"
                     /label="LoxN Site"
     polyA_signal    complement(5295..5535)
                     /created_by="User"
                     /modified_by="User"
                     /label="SV40 Poly(A)"
     ORF             complement(5536..6243)
                     /created_by="User"
                     /modified_by="User"
                     /label="mCherry ORF"
     promoter        complement(6247..6526)
                     /created_by="User"
                     /modified_by="User"
                     /label="3�P3 Artificial Promoter"
     Lox_Element     6527..6560
                     /created_by="User"
                     /modified_by="User"
                     /label="LoxP Site"
     SRIF_Element    6561..6574
                     /created_by="User"
                     /modified_by="User"
                     /label="AvrII --- PmeI"
     misc_feature    6575..6884
                     /created_by="User"
                     /modified_by="User"
                     /label="piggyBac 5' Terminal Repeat"
                     /note="Geneious type: PiggyBac Element"
     misc_feature    6885..6888
                     /created_by="User"
                     /label="piggyBac 5' TTAA"
                     /note="Geneious type: PiggyBac Element"
     SRIF_Element    6889..6894
                     /created_by="User"
                     /modified_by="User"
                     /label="PciI"
     rep_origin      6935..7549
                     /note="replicon of pMB1"
                     /Transferred_From="pUC57"
                     /Transferred_Similarity="100.00%"
                     /modified_by="User"
                     /label="Origin of Replication"
     ORF             complement(7709..8524)
                     /created_by="User"
                     /X-Transferred_From="pUC57-Kan"
                     /X-Transferred_Similarity="99.75%"
                     /Transferred_From="pUCKan Blue Heron"
                     /Transferred_Similarity="98.53%"
                     /modified_by="User"
                     /label="Neomycin Phosphotransferase (KanR) ORF"
     promoter        complement(8525..8629)
                     /created_by="User"
                     /Transferred_From="pUC57"
                     /Transferred_Similarity="100.00%"
                     /modified_by="User"
                     /label="Beta-Lactamase Promoter"
ORIGIN      
        1 gacgtcttaa ccctagaaag ataatcatat tgtgacgtac gttaaagata atcatgcgta
       61 aaattgacgc atgtgtttta tcggtctgta tatcgaggtt tatttattaa tttgaataga
      121 tattaagttt tattatattt acacttacat actaataata aattcaacaa acaatttatt
      181 tatgtttatt tatttattaa aaaaaaacaa aaactcaaaa tttcttctat aaagtaacaa
      241 aacttgttta aaccccgggt ttagggaaga tgattatact agtgtttaaa caagcttggc
      301 gcgccagatg tctatgtatc tcccgtgaaa ctattttaaa aggagtttat cacacgtttt
      361 catatctatt gtcttatgaa agaagggaaa agtagagttt tcttgaagaa actgtcccaa
      421 aattaatatt attgaacaaa aaattctgag aaattcacac tgcagtgaac ggttatgatg
      481 gtgcaacgac cgggacctca gctgtataaa aaatctgaaa ataattgata atggtcgaag
      541 accataagga aaaataattc gaaaattaaa ggcaaagtat gaaaatgctg gaaataaatc
      601 gggaaacacc gaatttttgg tcacaggaac caacgaattt ttttttgaat attgatttga
      661 aaagagatcg agaacaagga taacaatctt ccgttagaga ccgttggtac cgacatggcg
      721 gggagccaat cagaagtctg gaaatcgggc gttggttgct gacgtcaaca agcttataaa
      781 tagcaacgac agttgaaaat cgaatcaaag tcgtttggaa aaagccagag cttgtatttc
      841 cgaagcgtac tcccgttttt ctgctctttt gtggtgtaat ttgtaaaact caactaccaa
      901 aatgagagct ctagtggtat ccatatgggt ttttatcaat ttggtgtttt tcggtatgtg
      961 tggatacatg tatctgctgt ggtcgcagta ctggatgttc atggagcggc aaaccggaac
     1021 aacaacttcc acctacgacc agcaaattta ctactacaac cgggggtttc taccaaatga
     1081 taacaaaacc cataacgaaa ccaagcttag aatcaagcac agccttaaag ataacgtcac
     1141 agtaacttta attaaaaaca gtaagcccag attccccaat ttgcaaggca gggagttcga
     1201 attagacacg aaaaaatata tttgtttaaa aaatgatagt tttaaaaact gttcgagcaa
     1261 atcgttagag tttaaggaaa aaatcctgaa ggagttgcgc cgcgtcctgg aggacgaggg
     1321 caacgttctt aaaataggcg cagagaaccc ctacaacgtg caatatgaag gcaccaaagg
     1381 caacttctat gacaaaacgc ccaaggaaat aatgtgcgaa ctggagaaaa ttcaagtaaa
     1441 aacgttgaaa cgcggcgacg tggccggggg tccccacaac ctgggcgatt tcctccccaa
     1501 aagggggctg ttcgagaacc gcaacttcaa ctcttgtgcg attgttgcga gctccggcgc
     1561 gctcaaagac tcaaatttgg gcaagaaaat cgacgctcat gatttggttt tgcgcttcaa
     1621 tcacgcgccg accaaaggct tcgaaccaga tgtaggcaga aagacaacaa tccgcgtgtt
     1681 gaactcgcaa gttgttacca ggaaagaatt caatttcctc gaatccgata tttataaaaa
     1741 tgtaacgatt gtcgcgtggg atccgagtaa ttataaagcg tctcttgatg actggcttga
     1801 aaaaccggaa tttaatttgt tcccgaccta tgttgaatac aaaaagcgga atgataaagc
     1861 ccgatttttc ctaataaatc cgcaaagtct gtgggagttg tgggattttc tccaggataa
     1921 ctcaccgagc agacttagga gaaatccact atcgtcgggg tttttgggtt tgggtatttt
     1981 gcttcctctg tgcaatttca tcgatgtttt tgagtatgtc ccttcaacca gggtcactaa
     2041 acgctgccac tattacgatc ctgaagataa tccagcttgt actttcggag tttggcatcc
     2101 attagcagcc gaaaaacttc ttacttatta cattaatacg atcgatgatc ggacagtgtt
     2161 tcaagatggt tatgttcgaa tcttgggttt caaaaatttt aaatgtgcgg ccgcctcgaa
     2221 aggcgaagaa ttgttcaccg gcgtggtgcc cattttggtg gaattggacg gcgacgtgaa
     2281 cggccacaaa ttctcggtgt cgggcgaagg cgaaggcgac gccacctacg gcaaattgac
     2341 cttgaaattc atttgtacca ccggcaaatt gcccgtgccc tggcccacct tggtgaccac
     2401 cttgacctac ggcgtgcaat gtttcgccag gtaccccgac cacatgaaac aacacgactt
     2461 cttcaaatcg gccatgcccg aaggctacgt gcaagaaagg accattttct tcaaagacga
     2521 cggcaactac aaaaccaggg ccgaagtgaa attcgaaggc gacaccttgg tgaacaggat
     2581 tgaattgaaa ggcattgact tcaaagaaga cggcaacatt ttgggccaca aattggaata
     2641 caactacaac tcgcacaaag tgtacattac cgccgacaaa caaaagaacg gcattaaagt
     2701 gaacttcaaa accaggcaca acattgaaga cggctcggtg caattggccg accactacca
     2761 acaaaacacc cccattggcg acggccccgt gttgttgccc gacaaccact acttgtcgac
     2821 ccaatcgaaa ttgtcgaaag accccaacga aaagagggac cacatggtgt tgttggaatt
     2881 cgtgaccgcc gccggcatta ccttgggcat ggacgaattg tacaaataac ctgcagggat
     2941 cataatcagc cataccacat ttgtagaggt tttacttgct ttaaaaaacc tcccacacct
     3001 ccccctgaac ctgaaacata aaatgaatgc aattgttgtt gttaacttgt ttattgcagc
     3061 ttataatggt tacaaataaa gcaatagcat cacaaatttc acaaataaag catttttttc
     3121 actgcattct agttgtggtt tgtccaaact catcaatgta tcttatcatg tctggatccc
     3181 caggaagctc ctctgtgtcc tcataaaccc taacctcctc tacttgagag gacattccaa
     3241 tcataggctg cccatccacc ctctgtgtcc tcctgttaat taggtcactt aacaaaaagg
     3301 aaattgggta ggggtttttc acagaccgct ttctaagggt aattttaaaa tatctgggaa
     3361 gtcccttcca ctgctgtgtt ccagaagtgt tggtaaacag cccacaaatg tcaacagcag
     3421 aaacatacaa gctgtcagct ttgcacaagg gcccaacacc ctgctcatca agaagcactg
     3481 tggttgctgt gttagtaatg tgcaaaacag gaggcacatt ttccccacct gtgtaggttc
     3541 caaaatatct agtgttttca tttttacttg gatcaggaac ccagcactcc actggataag
     3601 cattatcctt atccaaaaca gccttgtggt cagtgttcat ctgctgactg tcaactgtag
     3661 cattttttgg ggttacagtt tgagcaggat atttggtcct gtagtttgct aacacaccct
     3721 gcagctccaa aggttcccca ccaacagcaa aaaaatgaaa atttgaccct tgaatgggtt
     3781 ttccagcacc attttcatga gttttttgtg tccctgaatg caagtttaac atagcagtta
     3841 ccccaataac ctcagtttta acagtaacag cttcccacat caaaatattt ccacaggtta
     3901 agtcctcatt taaaggatcc tctagagttt aaacctcgag ataacttcgt ataaggtata
     3961 ctatacgaag ttatgatcca gacatgataa gatacattga tgagtttgga caaaccacaa
     4021 ctagaatgca gtgaaaaaaa tgctttattt gtgaaatttg tgatgctatt gctttatttg
     4081 taaccattat aagctgcaat aaacaagtta acaacaacaa ttgcattcat tttatgtttc
     4141 aggttcaggg ggaggtgtgg gaggtttttt aaagcaagta aaacctctac aaatgtggta
     4201 tggctgatta tgatcttatt tgtacagttc gtccatgccg ccggtcgagt gcctgccttc
     4261 ggccctttcg tattgttcca caatggtgta gtcttcgttg tgcgaggtaa tgtccagttt
     4321 aatgtccaca atgtaggcgc cgggcagttg cacgggtttc ttggctttgt aggtggtttt
     4381 cacttccgag gtgtagtggc cgccgtcttt cagtttcagc ctcattttaa ttttgccttt
     4441 cagggcgccg tcttcggggt acatcctttc cgacgaggct tcccagccca tggttttctt
     4501 ttgcatcacg gggccgtccg aggggaagtt ggtgcccctc agtttcactt tgtaaatgaa
     4561 ttcgccgtct tgcagcgacg agtcttgggt cacggtcacc acgccgccgt cttcgtagtt
     4621 catcaccctt tcccatttga agccttcggg gaacgacagt ttgaagtagt cgggaatgtc
     4681 ggcggggtgt ttcacgtagg ctttcgagcc gtaggtgaag tggggcgaca gaatgtccca
     4741 ggcgaagggc agggggccgc ctttggtcac tttcagtttg gcggtttgga agccttcgta
     4801 gggcctgcct tcgccttcgc cttcaatttc gaattcgtgg ccgttcaccg agccttccat
     4861 cctcactttg aacctcatga attctttaat aatggccatg ttgttttctt cgcctttcga
     4921 cattttggtg gcgaccggtg gatcgtaccg tcgactctag cggtaccccg attgtttagc
     4981 ttgttcagct gcgcttgttt atttgcttag ctttcgctta gcgacgtgtt cactttgctt
     5041 gtttgaattg aattgtcgct ccgtagacga agcgcctcta tttatactcc ggcggtcgag
     5101 ggttcgaaat cgattagctt ggactctaat tgaattagtc tctaattgaa ttagtctcta
     5161 attgaattag atccccggcc gagctcgaat taaccattgt gggaacataa cttcgtatag
     5221 catacattat acgaagttat gctagcgttt aaaccttaag ataacttcgt ataaggtata
     5281 ctatacgaag ttatgatcca gacatgataa gatacattga tgagtttgga caaaccacaa
     5341 ctagaatgca gtgaaaaaaa tgctttattt gtgaaatttg tgatgctatt gctttatttg
     5401 taaccattat aagctgcaat aaacaagtta acaacaacaa ttgcattcat tttatgtttc
     5461 aggttcaggg ggaggtgtgg gaggtttttt aaagcaagta aaacctctac aaatgtggta
     5521 tggctgatta tgatcttatt tgtacagttc gtccatgccg ccggtcgagt gcctgccttc
     5581 ggccctttcg tattgttcca caatggtgta gtcttcgttg tgcgaggtaa tgtccagttt
     5641 aatgttcacg ttgtaggcgc cgggcagttg cacgggtttc ttggctttgt aggtggtttt
     5701 cacttcggcg tcgtagtggc cgccgtcttt cagtttcagc ctttgtttaa tttcgccttt
     5761 cagggcgccg tcttcggggt acatcctttc cgacgaggct tcccagccca tggttttctt
     5821 ttgcatcacg gggccgtccg aggggaagtt ggtgcccctc agtttcactt tgtaaatgaa
     5881 ttcgccgtct tgcagcgacg agtcttgggt cacggtcacc acgccgccgt cttcgaagtt
     5941 catcaccctt tcccatttga agccttcggg gaacgacagt ttcaggtagt cgggaatgtc
     6001 ggcggggtgt ttcacgtagg ctttcgagcc gtacatgaat tggggcgaca gaatgtccca
     6061 ggcgaagggc agggggccgc ctttggtcac tttcagtttg gcggtttggg tgccttcgta
     6121 gggcctgcct tcgccttcgc cttcaatttc gaattcgtgg ccgttcaccg agccttccat
     6181 gtgcactttg aacctcatga attctttaat aatggccatg ttgtcttctt cgcctttcga
     6241 cattttggtg gcgaccggtg gatcgtaccg tcgactctag cggtaccccg attgtttagc
     6301 ttgttcagct gcgcttgttt atttgcttag ctttcgctta gcgacgtgtt cactttgctt
     6361 gtttgaattg aattgtcgct ccgtagacga agcgcctcta tttatactcc ggcggtcgag
     6421 ggttcgaaat cgattagctt ggactctaat tgaattagtc tctaattgaa ttagtctcta
     6481 attgaattag atccccggcc gagctcgaat taaccattgt gggaacataa cttcgtatag
     6541 catacattat acgaagttat cctagggttt aaactgatat ctataacaag aaaatatata
     6601 tataataagt tatcacgtaa gtagaacatg aaataacaat ataattatcg tatgagttaa
     6661 atcttaaaag tcacgtaaaa gataatcatg cgtcattttg actcacgcgg tcgttatagt
     6721 tcaaaatcag tgacacttac cgcattgaca agcacgcctc acgggagctc caagcggcga
     6781 ctgagatgtc ctaaatgcac agcgacggat tcgcgctatt tagaaagaga gagcaatatt
     6841 tcaagaatgc atgcgtcaat tttacgcaga ctatctttct agggttaaac atgtgagcaa
     6901 aaggccagca aaaggccagg aaccgtaaaa aggccgcgtt gctggcgttt ttccataggc
     6961 tccgcccccc tgacgagcat cacaaaaatc gacgctcaag tcagaggtgg cgaaacccga
     7021 caggactata aagataccag gcgtttcccc ctggaagctc cctcgtgcgc tctcctgttc
     7081 cgaccctgcc gcttaccgga tacctgtccg cctttctccc ttcgggaagc gtggcgcttt
     7141 ctcatagctc acgctgtagg tatctcagtt cggtgtaggt cgttcgctcc aagctgggct
     7201 gtgtgcacga accccccgtt cagcccgacc gctgcgcctt atccggtaac tatcgtcttg
     7261 agtccaaccc ggtaagacac gacttatcgc cactggcagc agccactggt aacaggatta
     7321 gcagagcgag gtatgtaggc ggtgctacag agttcttgaa gtggtggcct aactacggct
     7381 acactagaag aacagtattt ggtatctgcg ctctgctgaa gccagttacc ttcggaaaaa
     7441 gagttggtag ctcttgatcc ggcaaacaaa ccaccgctgg tagcggtggt ttttttgttt
     7501 gcaagcagca gattacgcgc agaaaaaaag gatctcaaga agatcctttg atcttttcta
     7561 cggggtctga cgctcagtgg aacgaaaact cacgttaagg gattttggtc atgagattat
     7621 caaaaaggat cttcacctag atccttttaa attaaaaatg aagttttaaa tcaatctaaa
     7681 gtatatatga gtaaacttgg tctgacagtt agaaaaactc atcgagcatc aaatgaaact
     7741 gcaatttatt catatcagga ttatcaatac catatttttg aaaaagccgt ttctgtaatg
     7801 aaggagaaaa ctcaccgagg cagttccata ggatggcaag atcctggtat cggtctgcga
     7861 ttccgactcg tccaacatca atacaaccta ttaatttccc ctcgtcaaaa ataaggttat
     7921 caagtgagaa atcaccatga gtgacgactg aatccggtga gaatggcaaa agtttatgca
     7981 tttctttcca gacttgttca acaggccagc cattacgctc gtcatcaaaa tcactcgcat
     8041 caaccaaacc gttattcatt cgtgattgcg cctgagcgag acgaaatacg cgatcgctgt
     8101 taaaaggaca attacaaaca ggaatcgaat gcaaccggcg caggaacact gccagcgcat
     8161 caacaatatt ttcacctgaa tcaggatatt cttctaatac ctggaatgct gttttcccag
     8221 ggatcgcagt ggtgagtaac catgcatcat caggagtacg gataaaatgc ttgatggtcg
     8281 gaagaggcat aaattccgtc agccagttta gtctgaccat ctcatctgta acatcattgg
     8341 caacgctacc tttgccatgt ttcagaaaca actctggcgc atcgggcttc ccatacaatc
     8401 gatagattgt cgcacctgat tgcccgacat tatcgcgagc ccatttatac ccatataaat
     8461 cagcatccat gttggaattt aatcgcggcc tagagcaaga cgtttcccgt tgaatatggc
     8521 tcatactctt cctttttcaa tattattgaa gcatttatca gggttattgt ctcatgagcg
     8581 gatacatatt tgaatgtatt tagaaaaata aacaaatagg ggttccgcgc acatttcccc
     8641 gaaaagtgcc acct
//
LOCUS       Plasmid_-_pAGOC{        8367 bp    DNA     circular UNA 21-DEC-2017
DEFINITION  Vector [23] in Supplementary Table 8.
ACCESSION   urn.local...1513847123571.270
VERSION     urn.local...1513847123571.270
KEYWORDS    .
SOURCE      
  ORGANISM  
            .
FEATURES             Location/Qualifiers
     SRIF_Element    1..6
                     /created_by="User"
                     /modified_by="User"
                     /label="AatII"
     misc_feature    7..10
                     /created_by="User"
                     /modified_by="User"
                     /label="piggyBac 3' TTAA"
                     /note="Geneious type: PiggyBac Element"
     misc_feature    complement(11..245)
                     /created_by="User"
                     /modified_by="User"
                     /label="piggyBac 3' Terminal Repeat"
                     /note="Geneious type: PiggyBac Element"
     SRIF_Element    246..259
                     /created_by="User"
                     /modified_by="User"
                     /label="PmeI --- XmaI"
     spacer          260..277
                     /created_by="User"
                     /modified_by="User"
                     /label="FREDDY Spacer (#1)"
     SRIF_Element    278..297
                     /created_by="User"
                     /modified_by="User"
                     /label="SpeI --- PmeI --- HindIII"
     SRIF_Element    298..305
                     /created_by="User"
                     /modified_by="User"
                     /label="AscI"
     promoter        <306..1868
                     /created_by="User"
                     /modified_by="User"
                     /label="Tribolium Zen1 Promoter"
     ORF             1869..1919
                     /created_by="User"
                     /modified_by="User"
                     /label="#O (Lifeact) ORF"
     SRIF_Element    1920..1927
                     /created_by="User"
                     /modified_by="User"
                     /label="NotI"
     ORF             1929..2642
                     /created_by="User"
                     /modified_by="User"
                     /label="mEmerald ORF"
     SRIF_Element    2643..2650
                     /created_by="User"
                     /modified_by="User"
                     /label="SbfI"
     polyA_signal    2651..3627
                     /created_by="User"
                     /Transferred_From="Element - (LoxP-R) 3xP3-{O-549}
                     (LoxN-F), Element - (LoxP-R) 3xP3-{R-587} (LoxN-F)"
                     /Transferred_Similarity="100.00%"
                     /modified_by="User"
                     /label="SV40 Poly(A)"
     SRIF_Element    3634..3653
                     /created_by="User"
                     /modified_by="User"
                     /label="XbaI --- PmeI --- XhoI"
     Lox_Element     complement(3654..3687)
                     /created_by="User"
                     /modified_by="User"
                     /label="LoxN Site"
     polyA_signal    complement(3688..3928)
                     /created_by="User"
                     /modified_by="User"
                     /label="SV40 Poly(A)"
     ORF             complement(3929..4636)
                     /created_by="User"
                     /modified_by="User"
                     /label="mOrange ORF"
     promoter        complement(4640..4919)
                     /created_by="User"
                     /modified_by="User"
                     /label="3�P3 Artificial Promoter"
     Lox_Element     4920..4953
                     /created_by="User"
                     /modified_by="User"
                     /label="LoxP Site"
     SRIF_Element    4954..4973
                     /created_by="User"
                     /modified_by="User"
                     /label="NheI --- PmeI --- AflII"
     Lox_Element     complement(4974..5007)
                     /created_by="User"
                     /modified_by="User"
                     /label="LoxN Site"
     polyA_signal    complement(5008..5248)
                     /created_by="User"
                     /modified_by="User"
                     /label="SV40 Poly(A)"
     ORF             complement(5249..5956)
                     /created_by="User"
                     /modified_by="User"
                     /label="mCherry ORF"
     promoter        complement(5960..6239)
                     /created_by="User"
                     /modified_by="User"
                     /label="3�P3 Artificial Promoter"
     Lox_Element     6240..6273
                     /created_by="User"
                     /modified_by="User"
                     /label="LoxP Site"
     SRIF_Element    6274..6287
                     /created_by="User"
                     /modified_by="User"
                     /label="AvrII --- PmeI"
     misc_feature    6288..6597
                     /created_by="User"
                     /modified_by="User"
                     /label="piggyBac 5' Terminal Repeat"
                     /note="Geneious type: PiggyBac Element"
     misc_feature    6598..6601
                     /created_by="User"
                     /label="piggyBac 5' TTAA"
                     /note="Geneious type: PiggyBac Element"
     SRIF_Element    6602..6607
                     /created_by="User"
                     /modified_by="User"
                     /label="PciI"
     rep_origin      6648..7262
                     /note="replicon of pMB1"
                     /Transferred_From="pUC57"
                     /Transferred_Similarity="100.00%"
                     /modified_by="User"
                     /label="Origin of Replication"
     ORF             complement(7422..8237)
                     /created_by="User"
                     /X-Transferred_From="pUC57-Kan"
                     /X-Transferred_Similarity="99.75%"
                     /Transferred_From="pUCKan Blue Heron"
                     /Transferred_Similarity="98.53%"
                     /modified_by="User"
                     /label="Neomycin Phosphotransferase (KanR) ORF"
     promoter        complement(8238..8342)
                     /created_by="User"
                     /Transferred_From="pUC57"
                     /Transferred_Similarity="100.00%"
                     /modified_by="User"
                     /label="Beta-Lactamase Promoter"
ORIGIN      
        1 gacgtcttaa ccctagaaag ataatcatat tgtgacgtac gttaaagata atcatgcgta
       61 aaattgacgc atgtgtttta tcggtctgta tatcgaggtt tatttattaa tttgaataga
      121 tattaagttt tattatattt acacttacat actaataata aattcaacaa acaatttatt
      181 tatgtttatt tatttattaa aaaaaaacaa aaactcaaaa tttcttctat aaagtaacaa
      241 aacttgttta aaccccgggt ttagggaaga tgattatact agtgtttaaa caagcttggc
      301 gcgccaaatg catgattaac tgatcatgtg accaaattga attaatttga ttagtctctt
      361 gtctttgtaa acttttaaca gcgcaattaa ctttaacttt aaaccggctc aaagactaat
      421 taatttttta tactagtgaa aaaaataata cctgtaaccc ttgtcagtac agaaacattt
      481 aaaactttag gggtaaaaag agataaaaaa gcattagata attaatttta gcatttaacg
      541 ttttccatca aatatttttg ccgtaaacat ttacaaaaat tttaaaataa atcttgccat
      601 tgtctttatt gtttaatctt tcgttgttta catctatgtt ccctaaatca ggtaatgcct
      661 tttcatccat acacctgtag aattcgagtt tctctaagac tttctgacgc aataccccca
      721 actgagtgaa agttggcgaa tttatggaaa gtaaaattct ccaaatcgct cgatttccaa
      781 tcaaacgcca cattttagca aagagtgaat cacaaaaagc aaagctattc cgctgcttat
      841 tgaacattca actcgataaa ctcgtctttt gtaaagcgca tctcgtaaac aaaatttatc
      901 gtgggtgctt tagctaaaca ggtacaaata aagttatttg cccaagtaca taataaaaac
      961 aataaacatg taataaaata ataaagtgtg tagtcaacga cccgatgaca agcgagcagc
     1021 gatgtggtga cgtcactcac ccctgcgtta gggatgatat atggcggcgg ttagaagatc
     1081 gcgcagcggc catcactcaa atcaattcac ccgcacaacg tatttgacaa tccttgtctc
     1141 tctcttctac gtgtgctgaa taaacacgta aatagggaca tgagcaaaat ttttttcatt
     1201 tttcgtctcg ccttcaaaat gggcttctaa ttaccaagtt cggaaaagtt ccgttccttg
     1261 caaactatga ggaagtagac agaaaatcat gcaaactatt gccagtctcg atcatatcga
     1321 gcatatggct ctaatcgtgc cattaatgct cattgttgga ctttcggatt agggaaaaaa
     1381 tttccaagtc tagccatgga ctttggctcg tctcgccctc acagcaggaa tcgctgcaag
     1441 cgaaccggcc caaagcgctc tcccaactcc aacccaataa acattattat taattatttt
     1501 gctacagcaa gtgctaactc attcttaatt gttgttaatc agtcacacat ttaatttgtt
     1561 tactaaatag ttactaaaag tgtgcacttg acacatttcg aatcgattaa acaatatcta
     1621 tcgtcacttt tattattgtt taatgtttca tttttattat aaaaatggaa ttaaagtagt
     1681 tttgttctta aaattaattt ttttggtaac tgaggaaaac aacccgtgag caactttctt
     1741 gagggtatgc aaaaataaac actaatccct aaaggggtgg gacaaggtac tataaaatct
     1801 ctcttggccc aaacaaattt gtcagtgttt atcctgttgt gagtcagtgc aaacttcact
     1861 ttgacgaaat gggcgtggcc gacttgatta aaaaattcga atcgatttcg aaagaagaag
     1921 cggccgcctc gaaaggcgaa gaattgttca ccggcgtggt gcccattttg gtggaattgg
     1981 acggcgacgt gaacggccac aaattctcgg tgtcgggcga aggcgaaggc gacgccacct
     2041 acggcaaatt gaccttgaaa ttcatttgta ccaccggcaa attgcccgtg ccctggccca
     2101 ccttggtgac caccttgacc tacggcgtgc aatgtttcgc caggtacccc gaccacatga
     2161 aacaacacga cttcttcaaa tcggccatgc ccgaaggcta cgtgcaagaa aggaccattt
     2221 tcttcaaaga cgacggcaac tacaaaacca gggccgaagt gaaattcgaa ggcgacacct
     2281 tggtgaacag gattgaattg aaaggcattg acttcaaaga agacggcaac attttgggcc
     2341 acaaattgga atacaactac aactcgcaca aagtgtacat taccgccgac aaacaaaaga
     2401 acggcattaa agtgaacttc aaaaccaggc acaacattga agacggctcg gtgcaattgg
     2461 ccgaccacta ccaacaaaac acccccattg gcgacggccc cgtgttgttg cccgacaacc
     2521 actacttgtc gacccaatcg aaattgtcga aagaccccaa cgaaaagagg gaccacatgg
     2581 tgttgttgga attcgtgacc gccgccggca ttaccttggg catggacgaa ttgtacaaat
     2641 aacctgcagg gatcataatc agccatacca catttgtaga ggttttactt gctttaaaaa
     2701 acctcccaca cctccccctg aacctgaaac ataaaatgaa tgcaattgtt gttgttaact
     2761 tgtttattgc agcttataat ggttacaaat aaagcaatag catcacaaat ttcacaaata
     2821 aagcattttt ttcactgcat tctagttgtg gtttgtccaa actcatcaat gtatcttatc
     2881 atgtctggat ccccaggaag ctcctctgtg tcctcataaa ccctaacctc ctctacttga
     2941 gaggacattc caatcatagg ctgcccatcc accctctgtg tcctcctgtt aattaggtca
     3001 cttaacaaaa aggaaattgg gtaggggttt ttcacagacc gctttctaag ggtaatttta
     3061 aaatatctgg gaagtccctt ccactgctgt gttccagaag tgttggtaaa cagcccacaa
     3121 atgtcaacag cagaaacata caagctgtca gctttgcaca agggcccaac accctgctca
     3181 tcaagaagca ctgtggttgc tgtgttagta atgtgcaaaa caggaggcac attttcccca
     3241 cctgtgtagg ttccaaaata tctagtgttt tcatttttac ttggatcagg aacccagcac
     3301 tccactggat aagcattatc cttatccaaa acagccttgt ggtcagtgtt catctgctga
     3361 ctgtcaactg tagcattttt tggggttaca gtttgagcag gatatttggt cctgtagttt
     3421 gctaacacac cctgcagctc caaaggttcc ccaccaacag caaaaaaatg aaaatttgac
     3481 ccttgaatgg gttttccagc accattttca tgagtttttt gtgtccctga atgcaagttt
     3541 aacatagcag ttaccccaat aacctcagtt ttaacagtaa cagcttccca catcaaaata
     3601 tttccacagg ttaagtcctc atttaaagga tcctctagag tttaaacctc gagataactt
     3661 cgtataaggt atactatacg aagttatgat ccagacatga taagatacat tgatgagttt
     3721 ggacaaacca caactagaat gcagtgaaaa aaatgcttta tttgtgaaat ttgtgatgct
     3781 attgctttat ttgtaaccat tataagctgc aataaacaag ttaacaacaa caattgcatt
     3841 cattttatgt ttcaggttca gggggaggtg tgggaggttt tttaaagcaa gtaaaacctc
     3901 tacaaatgtg gtatggctga ttatgatctt atttgtacag ttcgtccatg ccgccggtcg
     3961 agtgcctgcc ttcggccctt tcgtattgtt ccacaatggt gtagtcttcg ttgtgcgagg
     4021 taatgtccag tttaatgtcc acaatgtagg cgccgggcag ttgcacgggt ttcttggctt
     4081 tgtaggtggt tttcacttcc gaggtgtagt ggccgccgtc tttcagtttc agcctcattt
     4141 taattttgcc tttcagggcg ccgtcttcgg ggtacatcct ttccgacgag gcttcccagc
     4201 ccatggtttt cttttgcatc acggggccgt ccgaggggaa gttggtgccc ctcagtttca
     4261 ctttgtaaat gaattcgccg tcttgcagcg acgagtcttg ggtcacggtc accacgccgc
     4321 cgtcttcgta gttcatcacc ctttcccatt tgaagccttc ggggaacgac agtttgaagt
     4381 agtcgggaat gtcggcgggg tgtttcacgt aggctttcga gccgtaggtg aagtggggcg
     4441 acagaatgtc ccaggcgaag ggcagggggc cgcctttggt cactttcagt ttggcggttt
     4501 ggaagccttc gtagggcctg ccttcgcctt cgccttcaat ttcgaattcg tggccgttca
     4561 ccgagccttc catcctcact ttgaacctca tgaattcttt aataatggcc atgttgtttt
     4621 cttcgccttt cgacattttg gtggcgaccg gtggatcgta ccgtcgactc tagcggtacc
     4681 ccgattgttt agcttgttca gctgcgcttg tttatttgct tagctttcgc ttagcgacgt
     4741 gttcactttg cttgtttgaa ttgaattgtc gctccgtaga cgaagcgcct ctatttatac
     4801 tccggcggtc gagggttcga aatcgattag cttggactct aattgaatta gtctctaatt
     4861 gaattagtct ctaattgaat tagatccccg gccgagctcg aattaaccat tgtgggaaca
     4921 taacttcgta tagcatacat tatacgaagt tatgctagcg tttaaacctt aagataactt
     4981 cgtataaggt atactatacg aagttatgat ccagacatga taagatacat tgatgagttt
     5041 ggacaaacca caactagaat gcagtgaaaa aaatgcttta tttgtgaaat ttgtgatgct
     5101 attgctttat ttgtaaccat tataagctgc aataaacaag ttaacaacaa caattgcatt
     5161 cattttatgt ttcaggttca gggggaggtg tgggaggttt tttaaagcaa gtaaaacctc
     5221 tacaaatgtg gtatggctga ttatgatctt atttgtacag ttcgtccatg ccgccggtcg
     5281 agtgcctgcc ttcggccctt tcgtattgtt ccacaatggt gtagtcttcg ttgtgcgagg
     5341 taatgtccag tttaatgttc acgttgtagg cgccgggcag ttgcacgggt ttcttggctt
     5401 tgtaggtggt tttcacttcg gcgtcgtagt ggccgccgtc tttcagtttc agcctttgtt
     5461 taatttcgcc tttcagggcg ccgtcttcgg ggtacatcct ttccgacgag gcttcccagc
     5521 ccatggtttt cttttgcatc acggggccgt ccgaggggaa gttggtgccc ctcagtttca
     5581 ctttgtaaat gaattcgccg tcttgcagcg acgagtcttg ggtcacggtc accacgccgc
     5641 cgtcttcgaa gttcatcacc ctttcccatt tgaagccttc ggggaacgac agtttcaggt
     5701 agtcgggaat gtcggcgggg tgtttcacgt aggctttcga gccgtacatg aattggggcg
     5761 acagaatgtc ccaggcgaag ggcagggggc cgcctttggt cactttcagt ttggcggttt
     5821 gggtgccttc gtagggcctg ccttcgcctt cgccttcaat ttcgaattcg tggccgttca
     5881 ccgagccttc catgtgcact ttgaacctca tgaattcttt aataatggcc atgttgtctt
     5941 cttcgccttt cgacattttg gtggcgaccg gtggatcgta ccgtcgactc tagcggtacc
     6001 ccgattgttt agcttgttca gctgcgcttg tttatttgct tagctttcgc ttagcgacgt
     6061 gttcactttg cttgtttgaa ttgaattgtc gctccgtaga cgaagcgcct ctatttatac
     6121 tccggcggtc gagggttcga aatcgattag cttggactct aattgaatta gtctctaatt
     6181 gaattagtct ctaattgaat tagatccccg gccgagctcg aattaaccat tgtgggaaca
     6241 taacttcgta tagcatacat tatacgaagt tatcctaggg tttaaactga tatctataac
     6301 aagaaaatat atatataata agttatcacg taagtagaac atgaaataac aatataatta
     6361 tcgtatgagt taaatcttaa aagtcacgta aaagataatc atgcgtcatt ttgactcacg
     6421 cggtcgttat agttcaaaat cagtgacact taccgcattg acaagcacgc ctcacgggag
     6481 ctccaagcgg cgactgagat gtcctaaatg cacagcgacg gattcgcgct atttagaaag
     6541 agagagcaat atttcaagaa tgcatgcgtc aattttacgc agactatctt tctagggtta
     6601 aacatgtgag caaaaggcca gcaaaaggcc aggaaccgta aaaaggccgc gttgctggcg
     6661 tttttccata ggctccgccc ccctgacgag catcacaaaa atcgacgctc aagtcagagg
     6721 tggcgaaacc cgacaggact ataaagatac caggcgtttc cccctggaag ctccctcgtg
     6781 cgctctcctg ttccgaccct gccgcttacc ggatacctgt ccgcctttct cccttcggga
     6841 agcgtggcgc tttctcatag ctcacgctgt aggtatctca gttcggtgta ggtcgttcgc
     6901 tccaagctgg gctgtgtgca cgaacccccc gttcagcccg accgctgcgc cttatccggt
     6961 aactatcgtc ttgagtccaa cccggtaaga cacgacttat cgccactggc agcagccact
     7021 ggtaacagga ttagcagagc gaggtatgta ggcggtgcta cagagttctt gaagtggtgg
     7081 cctaactacg gctacactag aagaacagta tttggtatct gcgctctgct gaagccagtt
     7141 accttcggaa aaagagttgg tagctcttga tccggcaaac aaaccaccgc tggtagcggt
     7201 ggtttttttg tttgcaagca gcagattacg cgcagaaaaa aaggatctca agaagatcct
     7261 ttgatctttt ctacggggtc tgacgctcag tggaacgaaa actcacgtta agggattttg
     7321 gtcatgagat tatcaaaaag gatcttcacc tagatccttt taaattaaaa atgaagtttt
     7381 aaatcaatct aaagtatata tgagtaaact tggtctgaca gttagaaaaa ctcatcgagc
     7441 atcaaatgaa actgcaattt attcatatca ggattatcaa taccatattt ttgaaaaagc
     7501 cgtttctgta atgaaggaga aaactcaccg aggcagttcc ataggatggc aagatcctgg
     7561 tatcggtctg cgattccgac tcgtccaaca tcaatacaac ctattaattt cccctcgtca
     7621 aaaataaggt tatcaagtga gaaatcacca tgagtgacga ctgaatccgg tgagaatggc
     7681 aaaagtttat gcatttcttt ccagacttgt tcaacaggcc agccattacg ctcgtcatca
     7741 aaatcactcg catcaaccaa accgttattc attcgtgatt gcgcctgagc gagacgaaat
     7801 acgcgatcgc tgttaaaagg acaattacaa acaggaatcg aatgcaaccg gcgcaggaac
     7861 actgccagcg catcaacaat attttcacct gaatcaggat attcttctaa tacctggaat
     7921 gctgttttcc cagggatcgc agtggtgagt aaccatgcat catcaggagt acggataaaa
     7981 tgcttgatgg tcggaagagg cataaattcc gtcagccagt ttagtctgac catctcatct
     8041 gtaacatcat tggcaacgct acctttgcca tgtttcagaa acaactctgg cgcatcgggc
     8101 ttcccataca atcgatagat tgtcgcacct gattgcccga cattatcgcg agcccattta
     8161 tacccatata aatcagcatc catgttggaa tttaatcgcg gcctagagca agacgtttcc
     8221 cgttgaatat ggctcatact cttccttttt caatattatt gaagcattta tcagggttat
     8281 tgtctcatga gcggatacat atttgaatgt atttagaaaa ataaacaaat aggggttccg
     8341 cgcacatttc cccgaaaagt gccacct
//
LOCUS       Plasmid_-_pATub'        5511 bp    DNA     circular UNA 21-DEC-2017
DEFINITION  Vector [14] in Supplementary Table 8.
ACCESSION   urn.local...1513780059333.217
VERSION     urn.local...1513780059333.217
KEYWORDS    .
SOURCE      
  ORGANISM  
            .
FEATURES             Location/Qualifiers
     promoter        626..645
                     /created_by="User"
                     /modified_by="User"
                     /label="T7 Promoter"
     promoter        680..1275
                     /created_by="User"
                     /modified_by="User"
                     /label="Tribolium ATub Promoter"
     ORF             1276..3060
                     /created_by="User"
                     /modified_by="User"
                     /label="piggyBac Transposase ORF"
     polyA_signal    3061..3253
                     /created_by="User"
                     /modified_by="User"
                     /label="Poly(A)"
     rep_origin      3749..4363
                     /created_by="User"
                     /modified_by="User"
                     /label="Origin of Replication"
     ORF             complement(4523..5383)
                     /created_by="User"
                     /Transferred_From="Plasmid - pGEM-T Easy, Plasmid -
                     pOF-A5C'-GEM-T Easy, Plasmid - pOF-A5C'H2B-GEM-T Easy,
                     Plasmid - pOF-H2B-GEM-T Easy"
                     /Transferred_Similarity="100.00%"
                     /modified_by="User"
                     /label="Beta-Lactamase (AmpR) ORF"
     promoter        complement(5384..5488)
                     /created_by="User"
                     /label="Beta-Lactamase Promoter"
ORIGIN      
        1 ctaaattgta agcgttaata ttttgttaaa attcgcgtta aatttttgtt aaatcagctc
       61 attttttaac caataggccg aaatcggcaa aatcccttat aaatcaaaag aatagaccga
      121 gatagggttg agtgttgttc cagtttggaa caagagtcca ctattaaaga acgtggactc
      181 caacgtcaaa gggcgaaaaa ccgtctatca gggcgatggc ccactacgtg aaccatcacc
      241 ctaatcaagt tttttggggt cgaggtgccg taaagcacta aatcggaacc ctaaagggag
      301 cccccgattt agagcttgac ggggaaagcc ggcgaacgtg gcgagaaagg aagggaagaa
      361 agcgaaagga gcgggcgcta gggcgctggc aagtgtagcg gtcacgctgc gcgtaaccac
      421 cacacccgcc gcgcttaatg cgccgctaca gggcgcgtcc cattcgccat tcaggctgcg
      481 caactgttgg gaagggcgat cggtgcgggc ctcttcgcta ttacgccagc tggcgaaagg
      541 gggatgtgct gcaaggcgat taagttgggt aacgccaggg ttttcccagt cacgacgttg
      601 taaaacgacg gccagtgagc gcgcgtaata cgactcacta tagggcgaat tgggtaccgg
      661 gccccccctc gaggtcgaca gatgtctatg tatctcccgt gaaactattt taaaaggagt
      721 ttatcacacg ttttcatatc tattgtctta tgaaagaagg gaaaagtaga gttttcttga
      781 agaaactgtc ccaaaattaa tattattgaa caaaaaattc tgagaaattc acactgcagt
      841 gaacggttat gatggtgcaa cgaccgggac ctcagctgta taaaaaatct gaaaataatt
      901 gataatggtc gaagaccata aggaaaaata attcgaaaat taaaggcaaa gtatgaaaat
      961 gctggaaata aatcgggaaa caccgaattt ttggtcacag gaaccaacga attttttttt
     1021 gaatattgat ttgaaaagag atcgagaaca aggataacaa tcttccgtta gagaccgttg
     1081 gtaccgacat ggcggggagc caatcagaag tctggaaatc gggcgttggt tgctgacgtc
     1141 aacaagctta taaatagcaa cgacagttga aaatcgaatc aaagtcgttt ggaaaaagcc
     1201 agagcttgta tttccgaagc gtactcccgt ttttctgctc ttttgtggtg taatttgtaa
     1261 aactcaacta ccaaaatggg tagttcttta gacgatgagc atatcctctc tgctcttctg
     1321 caaagcgatg acgagcttgt tggtgaggat tctgacagtg aaatatcaga tcacgtaagt
     1381 gaagatgacg tccagagcga tacagaagaa gcgtttatag atgaggtaca tgaagtgcag
     1441 ccaacgtcaa gcggtagtga aatattagac gaacaaaatg ttattgaaca accaggttct
     1501 tcattggctt ctaacagaat cttgaccttg ccacagagga ctattagagg taagaataaa
     1561 cattgttggt caacttcaaa gtccacgagg cgtagccgag tctctgcact gaacattgtc
     1621 agatctcaaa gaggtccgac gcgtatgtgc cgcaatatat atgacccact tttatgcttc
     1681 aaactatttt ttactgatga gataatttcg gaaattgtaa aatggacaaa tgctgagata
     1741 tcattgaaac gtcgggaatc tatgacaggt gctacatttc gtgacacgaa tgaagatgaa
     1801 atctatgctt tctttggtat tctggtaatg acagcagtga gaaaagataa ccacatgtcc
     1861 acagatgacc tctttgatcg atctttgtca atggtgtacg tctctgtaat gagtcgtgat
     1921 cgttttgatt ttttgatacg atgtcttaga atggatgaca aaagtatacg gcccacactt
     1981 cgagaaaacg atgtatttac tcctgttaga aaaatatggg atctctttat ccatcagtgc
     2041 atacaaaatt acactccagg ggctcatttg accatagatg aacagttact tggttttaga
     2101 ggacggtgtc cgtttaggat gtatatccca aacaagccaa gtaagtatgg aataaaaatc
     2161 ctcatgatgt gtgacagtgg tacgaagtat atgataaatg gaatgcctta tttgggaaga
     2221 ggaacacaga ccaacggagt accactcggt gaatactacg tgaaggagtt atcaaagcct
     2281 gtgcacggta gttgtcgtaa tattacgtgt gacaattggt tcacctcaat ccctttggca
     2341 aaaaacttac tacaagaacc gtataagtta accattgtgg gaaccgtgcg atcaaacaaa
     2401 cgcgagatac cggaagtact gaaaaacagt cgctccaggc cagtgggaac atcgatgttt
     2461 tgttttgacg gaccccttac tctcgtctca tataaaccga agccagctaa gatggtatac
     2521 ttattatcat cttgtgatga ggatgcttct atcaacgaaa gtaccggtaa accgcaaatg
     2581 gttatgtatt ataatcaaac taaaggcgga gtggacacgc tagaccaaat gtgttctgtg
     2641 atgacctgca gtaggaagac gaataggtgg cctatggcat tattgtacgg aatgataaac
     2701 attgcctgca taaattcttt tattatatac agccataatg tcagtagcaa gggagaaaag
     2761 gttcaaagtc gcaaaaaatt tatgagaaac ctttacatga gcctgacgtc atcgtttatg
     2821 cgtaagcgtt tagaagctcc tactttgaag agatatttgc gcgataatat ctctaatatt
     2881 ttgccaaatg aagtgcctgg tacatcagat gacagtactg aagagccagt aatgaaaaaa
     2941 cgtacttact gtacttactg cccctctaaa ataaggcgaa aggcaaatgc atcgtgcaaa
     3001 aaatgcaaaa aagttatttg tcgagagcat aatattgata tgtgccaaag ttgtttctga
     3061 ctgactaata agtataattt gtttctatta tgtataagtt aagctaatta cttattttat
     3121 aatacaacat gactgttttt aaagtacaaa ataagtttat ttttgtaaaa gagagaatgt
     3181 ttaaaagttt tgttacttta gaagaaattt tgagtttttg ttttttttta ataaataaat
     3241 aaacataaat aaattgtttg ttgaatttgg atccactagt tctagagcgg ccgccaccgc
     3301 ggtggagctc cagcttttgt tccctttagt gagggttaat tgcgcgcttg gcgtaatcat
     3361 ggtcatagct gtttcctgtg tgaaattgtt atccgctcac aattccacac aacatacgag
     3421 ccggaagcat aaagtgtaaa gcctggggtg cctaatgagt gagctaactc acattaattg
     3481 cgttgcgctc actgcccgct ttccagtcgg gaaacctgtc gtgccagctg cattaatgaa
     3541 tcggccaacg cgcggggaga ggcggtttgc gtattgggcg ctcttccgct tcctcgctca
     3601 ctgactcgct gcgctcggtc gttcggctgc ggcgagcggt atcagctcac tcaaaggcgg
     3661 taatacggtt atccacagaa tcaggggata acgcaggaaa gaacatgtga gcaaaaggcc
     3721 agcaaaaggc caggaaccgt aaaaaggccg cgttgctggc gtttttccat aggctccgcc
     3781 cccctgacga gcatcacaaa aatcgacgct caagtcagag gtggcgaaac ccgacaggac
     3841 tataaagata ccaggcgttt ccccctggaa gctccctcgt gcgctctcct gttccgaccc
     3901 tgccgcttac cggatacctg tccgcctttc tcccttcggg aagcgtggcg ctttctcata
     3961 gctcacgctg taggtatctc agttcggtgt aggtcgttcg ctccaagctg ggctgtgtgc
     4021 acgaaccccc cgttcagccc gaccgctgcg ccttatccgg taactatcgt cttgagtcca
     4081 acccggtaag acacgactta tcgccactgg cagcagccac tggtaacagg attagcagag
     4141 cgaggtatgt aggcggtgct acagagttct tgaagtggtg gcctaactac ggctacacta
     4201 gaaggacagt atttggtatc tgcgctctgc tgaagccagt taccttcgga aaaagagttg
     4261 gtagctcttg atccggcaaa caaaccaccg ctggtagcgg tggttttttt gtttgcaagc
     4321 agcagattac gcgcagaaaa aaaggatctc aagaagatcc tttgatcttt tctacggggt
     4381 ctgacgctca gtggaacgaa aactcacgtt aagggatttt ggtcatgaga ttatcaaaaa
     4441 ggatcttcac ctagatcctt ttaaattaaa aatgaagttt taaatcaatc taaagtatat
     4501 atgagtaaac ttggtctgac agttaccaat gcttaatcag tgaggcacct atctcagcga
     4561 tctgtctatt tcgttcatcc atagttgcct gactccccgt cgtgtagata actacgatac
     4621 gggagggctt accatctggc cccagtgctg caatgatacc gcgagaccca cgctcaccgg
     4681 ctccagattt atcagcaata aaccagccag ccggaagggc cgagcgcaga agtggtcctg
     4741 caactttatc cgcctccatc cagtctatta attgttgccg ggaagctaga gtaagtagtt
     4801 cgccagttaa tagtttgcgc aacgttgttg ccattgctac aggcatcgtg gtgtcacgct
     4861 cgtcgtttgg tatggcttca ttcagctccg gttcccaacg atcaaggcga gttacatgat
     4921 cccccatgtt gtgcaaaaaa gcggttagct ccttcggtcc tccgatcgtt gtcagaagta
     4981 agttggccgc agtgttatca ctcatggtta tggcagcact gcataattct cttactgtca
     5041 tgccatccgt aagatgcttt tctgtgactg gtgagtactc aaccaagtca ttctgagaat
     5101 agtgtatgcg gcgaccgagt tgctcttgcc cggcgtcaat acgggataat accgcgccac
     5161 atagcagaac tttaaaagtg ctcatcattg gaaaacgttc ttcggggcga aaactctcaa
     5221 ggatcttacc gctgttgaga tccagttcga tgtaacccac tcgtgcaccc aactgatctt
     5281 cagcatcttt tactttcacc agcgtttctg ggtgagcaaa aacaggaagg caaaatgccg
     5341 caaaaaaggg aataagggcg acacggaaat gttgaatact catactcttc ctttttcaat
     5401 attattgaag catttatcag ggttattgtc tcatgagcgg atacatattt gaatgtattt
     5461 agaaaaataa acaaataggg gttccgcgca catttccccg aaaagtgcca c
//
LOCUS       Plasmid_-_pAVOIA        2485 bp    DNA     circular UNA 21-DEC-2017
DEFINITION  Vector [25] in Supplementary Table 8.
ACCESSION   urn.local...1467882539879.69
VERSION     urn.local...1467882539879.69
KEYWORDS    .
SOURCE      
  ORGANISM  
            .
FEATURES             Location/Qualifiers
     SRIF_Element    1..6
                     /created_by="User"
                     /modified_by="User"
                     /label="AatII"
     misc_feature    7..10
                     /created_by="User"
                     /label="piggyBac 3' TTAA"
                     /note="Geneious type: PiggyBac Element"
     misc_feature    complement(11..245)
                     /created_by="User"
                     /modified_by="User"
                     /label="piggyBac 3' Terminal Repeat"
                     /note="Geneious type: PiggyBac Element"
     SRIF_Element    246..259
                     /created_by="User"
                     /modified_by="User"
                     /label="PmeI --- XmaI"
     spacer          260..277
                     /created_by="User"
                     /modified_by="User"
                     /label="FREDDY Spacer (#1)"
     SRIF_Element    278..297
                     /created_by="User"
                     /modified_by="User"
                     /label="SpeI --- PmeI --- HindIII"
     spacer          298..315
                     /created_by="User"
                     /modified_by="User"
                     /label="FREDDY Spacer (#2)"
     SRIF_Element    316..335
                     /created_by="User"
                     /modified_by="User"
                     /label="XbaI --- PmeI --- XhoI"
     spacer          336..353
                     /created_by="User"
                     /modified_by="User"
                     /label="FREDDY Spacer (#3)"
     SRIF_Element    354..373
                     /created_by="User"
                     /modified_by="User"
                     /label="NheI --- PmeI --- AflII"
     spacer          374..391
                     /created_by="User"
                     /modified_by="User"
                     /label="FREDDY Spacer (#4)"
     SRIF_Element    392..405
                     /created_by="User"
                     /modified_by="User"
                     /label="AvrII --- PmeI"
     misc_feature    406..715
                     /created_by="User"
                     /modified_by="User"
                     /label="piggyBac 5' Terminal Repeat"
                     /note="Geneious type: PiggyBac Element"
     misc_feature    716..719
                     /created_by="User"
                     /label="piggyBac 5' TTAA"
                     /note="Geneious type: PiggyBac Element"
     SRIF_Element    720..725
                     /created_by="User"
                     /modified_by="User"
                     /label="PciI"
     rep_origin      766..1380
                     /note="replicon of pMB1"
                     /Transferred_From="pUC57"
                     /Transferred_Similarity="100.00%"
                     /modified_by="User"
                     /label="Origin of Replication"
     ORF             complement(1540..2355)
                     /created_by="User"
                     /X-Transferred_From="pUC57-Kan"
                     /X-Transferred_Similarity="99.75%"
                     /Transferred_From="pUCKan Blue Heron"
                     /Transferred_Similarity="98.53%"
                     /modified_by="User"
                     /label="Neomycin Phosphotransferase (KanR) ORF"
     promoter        complement(2356..2460)
                     /created_by="User"
                     /Transferred_From="pUC57"
                     /Transferred_Similarity="100.00%"
                     /modified_by="User"
                     /label="Beta-Lactamase Promoter"
ORIGIN      
        1 gacgtcttaa ccctagaaag ataatcatat tgtgacgtac gttaaagata atcatgcgta
       61 aaattgacgc atgtgtttta tcggtctgta tatcgaggtt tatttattaa tttgaataga
      121 tattaagttt tattatattt acacttacat actaataata aattcaacaa acaatttatt
      181 tatgtttatt tatttattaa aaaaaaacaa aaactcaaaa tttcttctat aaagtaacaa
      241 aacttgttta aaccccgggt ttagggaaga tgattatact agtgtttaaa caagcttttt
      301 agggaagatg attattctag agtttaaacc tcgagtttag ggaagatgat tatgctagcg
      361 tttaaacctt aagtttaggg aagatgatta tcctagggtt taaactgata tctataacaa
      421 gaaaatatat atataataag ttatcacgta agtagaacat gaaataacaa tataattatc
      481 gtatgagtta aatcttaaaa gtcacgtaaa agataatcat gcgtcatttt gactcacgcg
      541 gtcgttatag ttcaaaatca gtgacactta ccgcattgac aagcacgcct cacgggagct
      601 ccaagcggcg actgagatgt cctaaatgca cagcgacgga ttcgcgctat ttagaaagag
      661 agagcaatat ttcaagaatg catgcgtcaa ttttacgcag actatctttc tagggttaaa
      721 catgtgagca aaaggccagc aaaaggccag gaaccgtaaa aaggccgcgt tgctggcgtt
      781 tttccatagg ctccgccccc ctgacgagca tcacaaaaat cgacgctcaa gtcagaggtg
      841 gcgaaacccg acaggactat aaagatacca ggcgtttccc cctggaagct ccctcgtgcg
      901 ctctcctgtt ccgaccctgc cgcttaccgg atacctgtcc gcctttctcc cttcgggaag
      961 cgtggcgctt tctcatagct cacgctgtag gtatctcagt tcggtgtagg tcgttcgctc
     1021 caagctgggc tgtgtgcacg aaccccccgt tcagcccgac cgctgcgcct tatccggtaa
     1081 ctatcgtctt gagtccaacc cggtaagaca cgacttatcg ccactggcag cagccactgg
     1141 taacaggatt agcagagcga ggtatgtagg cggtgctaca gagttcttga agtggtggcc
     1201 taactacggc tacactagaa gaacagtatt tggtatctgc gctctgctga agccagttac
     1261 cttcggaaaa agagttggta gctcttgatc cggcaaacaa accaccgctg gtagcggtgg
     1321 tttttttgtt tgcaagcagc agattacgcg cagaaaaaaa ggatctcaag aagatccttt
     1381 gatcttttct acggggtctg acgctcagtg gaacgaaaac tcacgttaag ggattttggt
     1441 catgagatta tcaaaaagga tcttcaccta gatcctttta aattaaaaat gaagttttaa
     1501 atcaatctaa agtatatatg agtaaacttg gtctgacagt tagaaaaact catcgagcat
     1561 caaatgaaac tgcaatttat tcatatcagg attatcaata ccatattttt gaaaaagccg
     1621 tttctgtaat gaaggagaaa actcaccgag gcagttccat aggatggcaa gatcctggta
     1681 tcggtctgcg attccgactc gtccaacatc aatacaacct attaatttcc cctcgtcaaa
     1741 aataaggtta tcaagtgaga aatcaccatg agtgacgact gaatccggtg agaatggcaa
     1801 aagtttatgc atttctttcc agacttgttc aacaggccag ccattacgct cgtcatcaaa
     1861 atcactcgca tcaaccaaac cgttattcat tcgtgattgc gcctgagcga gacgaaatac
     1921 gcgatcgctg ttaaaaggac aattacaaac aggaatcgaa tgcaaccggc gcaggaacac
     1981 tgccagcgca tcaacaatat tttcacctga atcaggatat tcttctaata cctggaatgc
     2041 tgttttccca gggatcgcag tggtgagtaa ccatgcatca tcaggagtac ggataaaatg
     2101 cttgatggtc ggaagaggca taaattccgt cagccagttt agtctgacca tctcatctgt
     2161 aacatcattg gcaacgctac ctttgccatg tttcagaaac aactctggcg catcgggctt
     2221 cccatacaat cgatagattg tcgcacctga ttgcccgaca ttatcgcgag cccatttata
     2281 cccatataaa tcagcatcca tgttggaatt taatcgcggc ctagagcaag acgtttcccg
     2341 ttgaatatgg ctcatactct tcctttttca atattattga agcatttatc agggttattg
     2401 tctcatgagc ggatacatat ttgaatgtat ttagaaaaat aaacaaatag gggttccgcg
     2461 cacatttccc cgaaaagtgc cacct
//
LOCUS       Plasmid_-_pAVOIA        5781 bp    DNA     circular UNA 21-DEC-2017
DEFINITION  Vector [16] in Supplementary Table 8.
ACCESSION   urn.local...1513781166663.298
VERSION     urn.local...1513781166663.298
KEYWORDS    .
SOURCE      
  ORGANISM  
            .
FEATURES             Location/Qualifiers
     SRIF_Element    1..6
                     /created_by="User"
                     /modified_by="User"
                     /label="AatII"
     misc_feature    7..10
                     /created_by="User"
                     /modified_by="User"
                     /label="piggyBac 3' TTAA"
                     /note="Geneious type: PiggyBac Element"
     misc_feature    complement(11..245)
                     /created_by="User"
                     /modified_by="User"
                     /label="piggyBac 3' Terminal Repeat"
                     /note="Geneious type: PiggyBac Element"
     SRIF_Element    246..259
                     /created_by="User"
                     /modified_by="User"
                     /label="PmeI --- XmaI"
     spacer          260..277
                     /created_by="User"
                     /modified_by="User"
                     /label="FREDDY Spacer (#1)"
     SRIF_Element    278..297
                     /created_by="User"
                     /modified_by="User"
                     /label="SpeI --- PmeI --- HindIII"
     spacer          298..315
                     /created_by="User"
                     /Transferred_From="Element - (8) S (8) NLS (8+1) {G-487}
                     (8) SV40 (BamHI), Element - (8) S (8) NLS (8+1) {R-559}
                     (8) SV40 (BamHI)"
                     /Transferred_Similarity="100.00%"
                     /modified_by="User"
                     /label="FREDDY Spacer (#2)"
     SRIF_Element    316..335
                     /created_by="User"
                     /modified_by="User"
                     /label="XbaI --- PmeI --- XhoI"
     polyA_signal    complement(336..579)
                     /created_by="User"
                     /modified_by="User"
                     /label="SV40 Poly(A)"
     ORF             complement(580..1635)
                     /created_by="User"
                     /modified_by="User"
                     /label="NLS-Cre ORF"
     promoter        complement(1636..2367)
                     /created_by="User"
                     /modified_by="User"
                     /label="Tribolium HSP68 Promoter"
     SRIF_Element    2368..2387
                     /created_by="User"
                     /modified_by="User"
                     /label="NheI --- PmeI --- AflII"
     Lox_Element     complement(2388..2421)
                     /created_by="User"
                     /label="LoxN Site"
     polyA_signal    complement(2422..2662)
                     /created_by="User"
                     /modified_by="User"
                     /label="SV40 Poly(A)"
     ORF             complement(2663..3370)
                     /created_by="User"
                     /modified_by="User"
                     /label="mCherry ORF"
     promoter        complement(3374..3653)
                     /created_by="User"
                     /modified_by="User"
                     /label="3�P3 Artificial Promoter"
     Lox_Element     3654..3687
                     /created_by="User"
                     /label="LoxP Site"
     SRIF_Element    3688..3701
                     /created_by="User"
                     /modified_by="User"
                     /label="AvrII --- PmeI"
     misc_feature    3702..4011
                     /created_by="User"
                     /modified_by="User"
                     /label="piggyBac 5' Terminal Repeat"
                     /note="Geneious type: PiggyBac Element"
     misc_feature    4012..4015
                     /created_by="User"
                     /label="piggyBac 5' TTAA"
                     /note="Geneious type: PiggyBac Element"
     SRIF_Element    4016..4021
                     /created_by="User"
                     /modified_by="User"
                     /label="PciI"
     rep_origin      4062..4676
                     /note="replicon of pMB1"
                     /Transferred_From="pUC57"
                     /Transferred_Similarity="100.00%"
                     /modified_by="User"
                     /label="Origin of Replication"
     ORF             complement(4836..5651)
                     /created_by="User"
                     /X-Transferred_From="pUC57-Kan"
                     /X-Transferred_Similarity="99.75%"
                     /Transferred_From="pUCKan Blue Heron"
                     /Transferred_Similarity="98.53%"
                     /modified_by="User"
                     /label="Neomycin Phosphotransferase (KanR) ORF"
     promoter        complement(5652..5756)
                     /created_by="User"
                     /Transferred_From="pUC57"
                     /Transferred_Similarity="100.00%"
                     /modified_by="User"
                     /label="Beta-Lactamase Promoter"
ORIGIN      
        1 gacgtcttaa ccctagaaag ataatcatat tgtgacgtac gttaaagata atcatgcgta
       61 aaattgacgc atgtgtttta tcggtctgta tatcgaggtt tatttattaa tttgaataga
      121 tattaagttt tattatattt acacttacat actaataata aattcaacaa acaatttatt
      181 tatgtttatt tatttattaa aaaaaaacaa aaactcaaaa tttcttctat aaagtaacaa
      241 aacttgttta aaccccgggt ttagggaaga tgattatact agtgtttaaa caagcttttt
      301 agggaagatg attattctag agtttaaacc tcgagtaaga tacattgatg agtttggaca
      361 aaccacaact agaatgcagt gaaaaaaatg ctttatttgt gaaatttgtg atgctattgc
      421 tttatttgta accattataa gctgcaataa acaagttaac aacaacaatt gcattcattt
      481 tatgtttcag gttcaggggg aggtgtggga ggttttttaa agcaagtaaa acctctacaa
      541 atgtggtatg gctgattatg atctagagtc gcggccgcac taatcgccat cttccagcag
      601 gcgcaccatt gcccctgttt cactatccag gttacggata tagttcatga caatatttac
      661 attggtccag ccaccagctt gcatgatctc cggtattgaa actccagcgc gggccatatc
      721 tcgcgcggct ccgacacggg cactgtgtcc agaccaggcc aggtatctct gaccagagtc
      781 atccttagcg ccgtaaatca atcgatgagt tgcttcaaaa atcccttcca gggcgcgagt
      841 tgatagctgg ctggtggcag atggcgcggc aacaccattt tttctgaccc ggcaaaacag
      901 gtagttattc ggatcatcag ctacaccaga gacggaaatc catcgctcga ccagtttagt
      961 tacccccagg ctaagtgcct tctctacacc tgcggtgcta accagcgttt tcgttctgcc
     1021 aatatggatt aacattctcc caccgtcagt acgtgagata tctttaaccc tgatcctggc
     1081 aatttcggct atacgtaaca gggtgttata agcaatcccc agaaatgcca gattacgtat
     1141 atcctggcag cgatcgctat tttccatgag tgaacgaacc tggtcgaaat cagtgcgttc
     1201 gaacgctaga gcctgttttg cacgttcacc ggcatcaacg ttttcttttc ggatccgccg
     1261 cataaccagt gaaacagcat tgctgtcact tggtcgtggc agcccggacc gacgatgaag
     1321 catgtttagc tggcccaaat gttgctggat agtttttact gccagaccgc gcgcctgaag
     1381 atatagaaga taatcgcgaa catcttcagg ttctgcggga aaccatttcc ggttattcaa
     1441 cttgcaccat gccgcccacg accggcaaac ggacagaagc attttccagg tatgctcaga
     1501 aaacgcctgg cgatccctga acatgtccat caggttcttg cgaacctcat cactcgttgc
     1561 atcgaccggt aatgcaggca aattttggtg tacggtcagt aaattggaca ccttcctctt
     1621 cttcttgggg gccatttttg cacttttgga tttactttga attcactagt aaataattca
     1681 ctcaactttg ttaaagtcgc tttgaaaatt tgctttgagt cgcttgctta gctttgttgc
     1741 tttcgcttcg cttgattcaa attcactgac aacgcgccgc gagaccgcgc ttatatatga
     1801 aacggggaat tcgtctcgaa cttcaccgaa tgatctcgaa gtttccattg atttgcgttt
     1861 gaattttctc gaatttttat ttttaaaacg gccttttcgg tattattcat gctatttccg
     1921 taaagataaa ggagaatagt ggaaactggt tgtgccctaa tttatttcaa cttccaaaat
     1981 aaaaacaatc attatatatt aatgcattta aaaaaaaacg ttacataacg aatgagttgt
     2041 tgactatttt atgtttattt ttaatttggt aaagttcggc aatattatga atgagtagtg
     2101 aattgttttg atttcatata catatgccaa agttggattg tcatagcaat tttaataaaa
     2161 caattttcct attttttttc tttttaaact tattaatagg tctttaagta aaatgtttta
     2221 gattaatcct tatttttact tttatcgttt ataatcaatt acttttacag aagatgccta
     2281 aataatagtg attaataata aataaagaac aattttttat tgaaggttga aatttttatt
     2341 tttattaaga ccttcggtcc cgactttgct agcgtttaaa ccttaagata acttcgtata
     2401 aggtatacta tacgaagtta tgatccagac atgataagat acattgatga gtttggacaa
     2461 accacaacta gaatgcagtg aaaaaaatgc tttatttgtg aaatttgtga tgctattgct
     2521 ttatttgtaa ccattataag ctgcaataaa caagttaaca acaacaattg cattcatttt
     2581 atgtttcagg ttcaggggga ggtgtgggag gttttttaaa gcaagtaaaa cctctacaaa
     2641 tgtggtatgg ctgattatga tcttatttgt acagttcgtc catgccgccg gtcgagtgcc
     2701 tgccttcggc cctttcgtat tgttccacaa tggtgtagtc ttcgttgtgc gaggtaatgt
     2761 ccagtttaat gttcacgttg taggcgccgg gcagttgcac gggtttcttg gctttgtagg
     2821 tggttttcac ttcggcgtcg tagtggccgc cgtctttcag tttcagcctt tgtttaattt
     2881 cgcctttcag ggcgccgtct tcggggtaca tcctttccga cgaggcttcc cagcccatgg
     2941 ttttcttttg catcacgggg ccgtccgagg ggaagttggt gcccctcagt ttcactttgt
     3001 aaatgaattc gccgtcttgc agcgacgagt cttgggtcac ggtcaccacg ccgccgtctt
     3061 cgaagttcat caccctttcc catttgaagc cttcggggaa cgacagtttc aggtagtcgg
     3121 gaatgtcggc ggggtgtttc acgtaggctt tcgagccgta catgaattgg ggcgacagaa
     3181 tgtcccaggc gaagggcagg gggccgcctt tggtcacttt cagtttggcg gtttgggtgc
     3241 cttcgtaggg cctgccttcg ccttcgcctt caatttcgaa ttcgtggccg ttcaccgagc
     3301 cttccatgtg cactttgaac ctcatgaatt ctttaataat ggccatgttg tcttcttcgc
     3361 ctttcgacat tttggtggcg accggtggat cgtaccgtcg actctagcgg taccccgatt
     3421 gtttagcttg ttcagctgcg cttgtttatt tgcttagctt tcgcttagcg acgtgttcac
     3481 tttgcttgtt tgaattgaat tgtcgctccg tagacgaagc gcctctattt atactccggc
     3541 ggtcgagggt tcgaaatcga ttagcttgga ctctaattga attagtctct aattgaatta
     3601 gtctctaatt gaattagatc cccggccgag ctcgaattaa ccattgtggg aacataactt
     3661 cgtatagcat acattatacg aagttatcct agggtttaaa ctgatatcta taacaagaaa
     3721 atatatatat aataagttat cacgtaagta gaacatgaaa taacaatata attatcgtat
     3781 gagttaaatc ttaaaagtca cgtaaaagat aatcatgcgt cattttgact cacgcggtcg
     3841 ttatagttca aaatcagtga cacttaccgc attgacaagc acgcctcacg ggagctccaa
     3901 gcggcgactg agatgtccta aatgcacagc gacggattcg cgctatttag aaagagagag
     3961 caatatttca agaatgcatg cgtcaatttt acgcagacta tctttctagg gttaaacatg
     4021 tgagcaaaag gccagcaaaa ggccaggaac cgtaaaaagg ccgcgttgct ggcgtttttc
     4081 cataggctcc gcccccctga cgagcatcac aaaaatcgac gctcaagtca gaggtggcga
     4141 aacccgacag gactataaag ataccaggcg tttccccctg gaagctccct cgtgcgctct
     4201 cctgttccga ccctgccgct taccggatac ctgtccgcct ttctcccttc gggaagcgtg
     4261 gcgctttctc atagctcacg ctgtaggtat ctcagttcgg tgtaggtcgt tcgctccaag
     4321 ctgggctgtg tgcacgaacc ccccgttcag cccgaccgct gcgccttatc cggtaactat
     4381 cgtcttgagt ccaacccggt aagacacgac ttatcgccac tggcagcagc cactggtaac
     4441 aggattagca gagcgaggta tgtaggcggt gctacagagt tcttgaagtg gtggcctaac
     4501 tacggctaca ctagaagaac agtatttggt atctgcgctc tgctgaagcc agttaccttc
     4561 ggaaaaagag ttggtagctc ttgatccggc aaacaaacca ccgctggtag cggtggtttt
     4621 tttgtttgca agcagcagat tacgcgcaga aaaaaaggat ctcaagaaga tcctttgatc
     4681 ttttctacgg ggtctgacgc tcagtggaac gaaaactcac gttaagggat tttggtcatg
     4741 agattatcaa aaaggatctt cacctagatc cttttaaatt aaaaatgaag ttttaaatca
     4801 atctaaagta tatatgagta aacttggtct gacagttaga aaaactcatc gagcatcaaa
     4861 tgaaactgca atttattcat atcaggatta tcaataccat atttttgaaa aagccgtttc
     4921 tgtaatgaag gagaaaactc accgaggcag ttccatagga tggcaagatc ctggtatcgg
     4981 tctgcgattc cgactcgtcc aacatcaata caacctatta atttcccctc gtcaaaaata
     5041 aggttatcaa gtgagaaatc accatgagtg acgactgaat ccggtgagaa tggcaaaagt
     5101 ttatgcattt ctttccagac ttgttcaaca ggccagccat tacgctcgtc atcaaaatca
     5161 ctcgcatcaa ccaaaccgtt attcattcgt gattgcgcct gagcgagacg aaatacgcga
     5221 tcgctgttaa aaggacaatt acaaacagga atcgaatgca accggcgcag gaacactgcc
     5281 agcgcatcaa caatattttc acctgaatca ggatattctt ctaatacctg gaatgctgtt
     5341 ttcccaggga tcgcagtggt gagtaaccat gcatcatcag gagtacggat aaaatgcttg
     5401 atggtcggaa gaggcataaa ttccgtcagc cagtttagtc tgaccatctc atctgtaaca
     5461 tcattggcaa cgctaccttt gccatgtttc agaaacaact ctggcgcatc gggcttccca
     5521 tacaatcgat agattgtcgc acctgattgc ccgacattat cgcgagccca tttataccca
     5581 tataaatcag catccatgtt ggaatttaat cgcggcctag agcaagacgt ttcccgttga
     5641 atatggctca tactcttcct ttttcaatat tattgaagca tttatcaggg ttattgtctc
     5701 atgagcggat acatatttga atgtatttag aaaaataaac aaataggggt tccgcgcaca
     5761 tttccccgaa aagtgccacc t
//
LOCUS       Plasmid_-_pBSII-        4971 bp    DNA     circular UNA 21-DEC-2017
DEFINITION  Vector [04] in Supplementary Table 8.
ACCESSION   urn.local...1513847523842.11
VERSION     urn.local...1513847523842.11
KEYWORDS    .
SOURCE      
  ORGANISM  
            .
FEATURES             Location/Qualifiers
     promoter        626..645
                     /created_by="User"
                     /modified_by="User"
                     /label="T7 Promoter"
     ORF             736..2520
                     /created_by="User"
                     /modified_by="User"
                     /label="piggyBac Transposase ORF"
     polyA_signal    2521..2713
                     /created_by="User"
                     /modified_by="User"
                     /label="Poly(A)"
     rep_origin      3209..3823
                     /created_by="User"
                     /modified_by="User"
                     /label="Origin of Replication"
     ORF             complement(3983..4843)
                     /created_by="User"
                     /Transferred_From="Plasmid - pGEM-T Easy, Plasmid -
                     pOF-A5C'-GEM-T Easy, Plasmid - pOF-A5C'H2B-GEM-T Easy,
                     Plasmid - pOF-H2B-GEM-T Easy"
                     /Transferred_Similarity="100.00%"
                     /modified_by="User"
                     /label="Beta-Lactamase (AmpR) ORF"
     promoter        complement(4844..4948)
                     /created_by="User"
                     /label="Beta-Lactamase Promoter"
ORIGIN      
        1 ctaaattgta agcgttaata ttttgttaaa attcgcgtta aatttttgtt aaatcagctc
       61 attttttaac caataggccg aaatcggcaa aatcccttat aaatcaaaag aatagaccga
      121 gatagggttg agtgttgttc cagtttggaa caagagtcca ctattaaaga acgtggactc
      181 caacgtcaaa gggcgaaaaa ccgtctatca gggcgatggc ccactacgtg aaccatcacc
      241 ctaatcaagt tttttggggt cgaggtgccg taaagcacta aatcggaacc ctaaagggag
      301 cccccgattt agagcttgac ggggaaagcc ggcgaacgtg gcgagaaagg aagggaagaa
      361 agcgaaagga gcgggcgcta gggcgctggc aagtgtagcg gtcacgctgc gcgtaaccac
      421 cacacccgcc gcgcttaatg cgccgctaca gggcgcgtcc cattcgccat tcaggctgcg
      481 caactgttgg gaagggcgat cggtgcgggc ctcttcgcta ttacgccagc tggcgaaagg
      541 gggatgtgct gcaaggcgat taagttgggt aacgccaggg ttttcccagt cacgacgttg
      601 taaaacgacg gccagtgagc gcgcgtaata cgactcacta tagggcgaat tgggtaccgg
      661 gccccccctc gaggtcgacg gtatcgataa gcttgatatc gaattcctgc agcccggggg
      721 atcctatata ataaaatggg tagttcttta gacgatgagc atatcctctc tgctcttctg
      781 caaagcgatg acgagcttgt tggtgaggat tctgacagtg aaatatcaga tcacgtaagt
      841 gaagatgacg tccagagcga tacagaagaa gcgtttatag atgaggtaca tgaagtgcag
      901 ccaacgtcaa gcggtagtga aatattagac gaacaaaatg ttattgaaca accaggttct
      961 tcattggctt ctaacagaat cttgaccttg ccacagagga ctattagagg taagaataaa
     1021 cattgttggt caacttcaaa gtccacgagg cgtagccgag tctctgcact gaacattgtc
     1081 agatctcaaa gaggtccgac gcgtatgtgc cgcaatatat atgacccact tttatgcttc
     1141 aaactatttt ttactgatga gataatttcg gaaattgtaa aatggacaaa tgctgagata
     1201 tcattgaaac gtcgggaatc tatgacaggt gctacatttc gtgacacgaa tgaagatgaa
     1261 atctatgctt tctttggtat tctggtaatg acagcagtga gaaaagataa ccacatgtcc
     1321 acagatgacc tctttgatcg atctttgtca atggtgtacg tctctgtaat gagtcgtgat
     1381 cgttttgatt ttttgatacg atgtcttaga atggatgaca aaagtatacg gcccacactt
     1441 cgagaaaacg atgtatttac tcctgttaga aaaatatggg atctctttat ccatcagtgc
     1501 atacaaaatt acactccagg ggctcatttg accatagatg aacagttact tggttttaga
     1561 ggacggtgtc cgtttaggat gtatatccca aacaagccaa gtaagtatgg aataaaaatc
     1621 ctcatgatgt gtgacagtgg tacgaagtat atgataaatg gaatgcctta tttgggaaga
     1681 ggaacacaga ccaacggagt accactcggt gaatactacg tgaaggagtt atcaaagcct
     1741 gtgcacggta gttgtcgtaa tattacgtgt gacaattggt tcacctcaat ccctttggca
     1801 aaaaacttac tacaagaacc gtataagtta accattgtgg gaaccgtgcg atcaaacaaa
     1861 cgcgagatac cggaagtact gaaaaacagt cgctccaggc cagtgggaac atcgatgttt
     1921 tgttttgacg gaccccttac tctcgtctca tataaaccga agccagctaa gatggtatac
     1981 ttattatcat cttgtgatga ggatgcttct atcaacgaaa gtaccggtaa accgcaaatg
     2041 gttatgtatt ataatcaaac taaaggcgga gtggacacgc tagaccaaat gtgttctgtg
     2101 atgacctgca gtaggaagac gaataggtgg cctatggcat tattgtacgg aatgataaac
     2161 attgcctgca taaattcttt tattatatac agccataatg tcagtagcaa gggagaaaag
     2221 gttcaaagtc gcaaaaaatt tatgagaaac ctttacatga gcctgacgtc atcgtttatg
     2281 cgtaagcgtt tagaagctcc tactttgaag agatatttgc gcgataatat ctctaatatt
     2341 ttgccaaatg aagtgcctgg tacatcagat gacagtactg aagagccagt aatgaaaaaa
     2401 cgtacttact gtacttactg cccctctaaa ataaggcgaa aggcaaatgc atcgtgcaaa
     2461 aaatgcaaaa aagttatttg tcgagagcat aatattgata tgtgccaaag ttgtttctga
     2521 ctgactaata agtataattt gtttctatta tgtataagtt aagctaatta cttattttat
     2581 aatacaacat gactgttttt aaagtacaaa ataagtttat ttttgtaaaa gagagaatgt
     2641 ttaaaagttt tgttacttta gaagaaattt tgagtttttg ttttttttta ataaataaat
     2701 aaacataaat aaattgtttg ttgaatttgg atccactagt tctagagcgg ccgccaccgc
     2761 ggtggagctc cagcttttgt tccctttagt gagggttaat tgcgcgcttg gcgtaatcat
     2821 ggtcatagct gtttcctgtg tgaaattgtt atccgctcac aattccacac aacatacgag
     2881 ccggaagcat aaagtgtaaa gcctggggtg cctaatgagt gagctaactc acattaattg
     2941 cgttgcgctc actgcccgct ttccagtcgg gaaacctgtc gtgccagctg cattaatgaa
     3001 tcggccaacg cgcggggaga ggcggtttgc gtattgggcg ctcttccgct tcctcgctca
     3061 ctgactcgct gcgctcggtc gttcggctgc ggcgagcggt atcagctcac tcaaaggcgg
     3121 taatacggtt atccacagaa tcaggggata acgcaggaaa gaacatgtga gcaaaaggcc
     3181 agcaaaaggc caggaaccgt aaaaaggccg cgttgctggc gtttttccat aggctccgcc
     3241 cccctgacga gcatcacaaa aatcgacgct caagtcagag gtggcgaaac ccgacaggac
     3301 tataaagata ccaggcgttt ccccctggaa gctccctcgt gcgctctcct gttccgaccc
     3361 tgccgcttac cggatacctg tccgcctttc tcccttcggg aagcgtggcg ctttctcata
     3421 gctcacgctg taggtatctc agttcggtgt aggtcgttcg ctccaagctg ggctgtgtgc
     3481 acgaaccccc cgttcagccc gaccgctgcg ccttatccgg taactatcgt cttgagtcca
     3541 acccggtaag acacgactta tcgccactgg cagcagccac tggtaacagg attagcagag
     3601 cgaggtatgt aggcggtgct acagagttct tgaagtggtg gcctaactac ggctacacta
     3661 gaaggacagt atttggtatc tgcgctctgc tgaagccagt taccttcgga aaaagagttg
     3721 gtagctcttg atccggcaaa caaaccaccg ctggtagcgg tggttttttt gtttgcaagc
     3781 agcagattac gcgcagaaaa aaaggatctc aagaagatcc tttgatcttt tctacggggt
     3841 ctgacgctca gtggaacgaa aactcacgtt aagggatttt ggtcatgaga ttatcaaaaa
     3901 ggatcttcac ctagatcctt ttaaattaaa aatgaagttt taaatcaatc taaagtatat
     3961 atgagtaaac ttggtctgac agttaccaat gcttaatcag tgaggcacct atctcagcga
     4021 tctgtctatt tcgttcatcc atagttgcct gactccccgt cgtgtagata actacgatac
     4081 gggagggctt accatctggc cccagtgctg caatgatacc gcgagaccca cgctcaccgg
     4141 ctccagattt atcagcaata aaccagccag ccggaagggc cgagcgcaga agtggtcctg
     4201 caactttatc cgcctccatc cagtctatta attgttgccg ggaagctaga gtaagtagtt
     4261 cgccagttaa tagtttgcgc aacgttgttg ccattgctac aggcatcgtg gtgtcacgct
     4321 cgtcgtttgg tatggcttca ttcagctccg gttcccaacg atcaaggcga gttacatgat
     4381 cccccatgtt gtgcaaaaaa gcggttagct ccttcggtcc tccgatcgtt gtcagaagta
     4441 agttggccgc agtgttatca ctcatggtta tggcagcact gcataattct cttactgtca
     4501 tgccatccgt aagatgcttt tctgtgactg gtgagtactc aaccaagtca ttctgagaat
     4561 agtgtatgcg gcgaccgagt tgctcttgcc cggcgtcaat acgggataat accgcgccac
     4621 atagcagaac tttaaaagtg ctcatcattg gaaaacgttc ttcggggcga aaactctcaa
     4681 ggatcttacc gctgttgaga tccagttcga tgtaacccac tcgtgcaccc aactgatctt
     4741 cagcatcttt tactttcacc agcgtttctg ggtgagcaaa aacaggaagg caaaatgccg
     4801 caaaaaaggg aataagggcg acacggaaat gttgaatact catactcttc ctttttcaat
     4861 attattgaag catttatcag ggttattgtc tcatgagcgg atacatattt gaatgtattt
     4921 agaaaaataa acaaataggg gttccgcgca catttccccg aaaagtgcca c
//
LOCUS       Plasmid_-_pGS[#P        4111 bp    DNA     circular     21-DEC-2017
DEFINITION  Vector [02] in Supplementary Table 8.
ACCESSION   urn.local...1513782131410.412
VERSION
KEYWORDS    .
SOURCE      
  ORGANISM  
            .
FEATURES             Location/Qualifiers
     SRIF_Element    370..375
                     /created_by="User"
                     /modified_by="User"
                     /label="HindIII"
     SRIF_Element    376..383
                     /created_by="User"
                     /modified_by="User"
                     /label="AscI"
     SRIF_Element    384..391
                     /created_by="User"
                     /modified_by="User"
                     /label="SwaI"
     SRIF_Element    392..397
                     /created_by="User"
                     /modified_by="User"
                     /label="BtgZI"
     spacer          398..415
                     /created_by="User"
                     /Transferred_From="Element - (8) S (8) NLS (8+1) {G-487}
                     (8) SV40 (BamHI), Element - (8) S (8) NLS (8+1) {R-559}
                     (8) SV40 (BamHI)"
                     /Transferred_Similarity="100.00%"
                     /modified_by="User"
                     /label="FREDDY Spacer (#P)"
     SRIF_Element    416..428
                     /created_by="User"
                     /Transferred_From="Element - (8) S (8) NLS (8+1) {G-487}
                     (8) SV40 (BamHI), Element - (8) S (8) NLS (8+1) {R-559}
                     (8) SV40 (BamHI)"
                     /Transferred_Similarity="100.00%"
                     /modified_by="User"
                     /label="BtgZI and FseI  Hybrid"
     ORF             432..482
                     /created_by="User"
                     /modified_by="User"
                     /label="#O (Lifeact) ORF"
     SRIF_Element    483..490
                     /created_by="User"
                     /modified_by="User"
                     /label="NotI"
     ORF             492..1205
                     /created_by="User"
                     /modified_by="User"
                     /label="mEmerald ORF"
     SRIF_Element    1206..1213
                     /created_by="User"
                     /modified_by="User"
                     /label="SbfI"
     polyA_signal    1214..2190
                     /created_by="User"
                     /Transferred_From="Element - (LoxP-R) 3xP3-{O-549}
                     (LoxN-F), Element - (LoxP-R) 3xP3-{R-587} (LoxN-F)"
                     /Transferred_Similarity="100.00%"
                     /modified_by="User"
                     /label="SV40 Poly(A)"
     SRIF_Element    2197..2202
                     /created_by="User"
                     /modified_by="User"
                     /label="XbaI"
     rep_origin      2371..3038
                     /vntifkey=33
                     /modified_by="User"
                     /label="Origin of Replication"
     ORF             complement(3189..3983)
                     /created_by="User"
                     /modified_by="User"
                     /label="Neomycin Phosphotransferase (KanR) ORF"
     promoter        complement(3984..4088)
                     /created_by="User"
                     /modified_by="User"
                     /label="Beta-Lactamase Promoter"
ORIGIN      
        1 ctaaattgta agcgttaata ttttgttaaa attcgcgtta aatttttgtt aaatcagctc
       61 attttttaac caataggccg aaatcggcaa aatcccttat aaatcaaaag aatagaccga
      121 gatagggttg agtggccgct acagggcgct cccattcgcc attcaggctg cgcaactgtt
      181 gggaagggcg tttcggtgcg ggcctcttcg ctattacgcc agctggcgaa agggggatgt
      241 gctgcaaggc gattaagttg ggtaacgcca gggttttccc agtcacgacg ttgtaaaacg
      301 acggccagtg agcgcgacgt aatacgactc actatagggc gaattgaagg aaggccgtca
      361 aggccgcata agcttggcgc gccatttaaa tcatcgcttt agggaagatg attatgcgat
      421 ggccggccaa aatgggcgtg gccgacttga ttaaaaaatt cgaatcgatt tcgaaagaag
      481 aagcggccgc ctcgaaaggc gaagaattgt tcaccggcgt ggtgcccatt ttggtggaat
      541 tggacggcga cgtgaacggc cacaaattct cggtgtcggg cgaaggcgaa ggcgacgcca
      601 cctacggcaa attgaccttg aaattcattt gtaccaccgg caaattgccc gtgccctggc
      661 ccaccttggt gaccaccttg acctacggcg tgcaatgttt cgccaggtac cccgaccaca
      721 tgaaacaaca cgacttcttc aaatcggcca tgcccgaagg ctacgtgcaa gaaaggacca
      781 ttttcttcaa agacgacggc aactacaaaa ccagggccga agtgaaattc gaaggcgaca
      841 ccttggtgaa caggattgaa ttgaaaggca ttgacttcaa agaagacggc aacattttgg
      901 gccacaaatt ggaatacaac tacaactcgc acaaagtgta cattaccgcc gacaaacaaa
      961 agaacggcat taaagtgaac ttcaaaacca ggcacaacat tgaagacggc tcggtgcaat
     1021 tggccgacca ctaccaacaa aacaccccca ttggcgacgg ccccgtgttg ttgcccgaca
     1081 accactactt gtcgacccaa tcgaaattgt cgaaagaccc caacgaaaag agggaccaca
     1141 tggtgttgtt ggaattcgtg accgccgccg gcattacctt gggcatggac gaattgtaca
     1201 aataacctgc agggatcata atcagccata ccacatttgt agaggtttta cttgctttaa
     1261 aaaacctccc acacctcccc ctgaacctga aacataaaat gaatgcaatt gttgttgtta
     1321 acttgtttat tgcagcttat aatggttaca aataaagcaa tagcatcaca aatttcacaa
     1381 ataaagcatt tttttcactg cattctagtt gtggtttgtc caaactcatc aatgtatctt
     1441 atcatgtctg gatccccagg aagctcctct gtgtcctcat aaaccctaac ctcctctact
     1501 tgagaggaca ttccaatcat aggctgccca tccaccctct gtgtcctcct gttaattagg
     1561 tcacttaaca aaaaggaaat tgggtagggg tttttcacag accgctttct aagggtaatt
     1621 ttaaaatatc tgggaagtcc cttccactgc tgtgttccag aagtgttggt aaacagccca
     1681 caaatgtcaa cagcagaaac atacaagctg tcagctttgc acaagggccc aacaccctgc
     1741 tcatcaagaa gcactgtggt tgctgtgtta gtaatgtgca aaacaggagg cacattttcc
     1801 ccacctgtgt aggttccaaa atatctagtg ttttcatttt tacttggatc aggaacccag
     1861 cactccactg gataagcatt atccttatcc aaaacagcct tgtggtcagt gttcatctgc
     1921 tgactgtcaa ctgtagcatt ttttggggtt acagtttgag caggatattt ggtcctgtag
     1981 tttgctaaca caccctgcag ctccaaaggt tccccaccaa cagcaaaaaa atgaaaattt
     2041 gacccttgaa tgggttttcc agcaccattt tcatgagttt tttgtgtccc tgaatgcaag
     2101 tttaacatag cagttacccc aataacctca gttttaacag taacagcttc ccacatcaaa
     2161 atatttccac aggttaagtc ctcatttaaa ggatcctcta gactgggcct catgggcctt
     2221 cctttcactg cccgctttcc agtcgggaaa cctgtcgtgc cagctgcatt aacatggtca
     2281 tagctgtttc cttgcgtatt gggcgctctc cgcttcctcg ctcactgact cgctgcgctc
     2341 ggtcgttcgg gtaaagcctg gggtgcctaa tgagcaaaag gccagcaaaa ggccaggaac
     2401 cgtaaaaagg ccgcgttgct ggcgtttttc cataggctcc gcccccctga cgagcatcac
     2461 aaaaatcgac gctcaagtca gaggtggcga aacccgacag gactataaag ataccaggcg
     2521 tttccccctg gaagctccct cgtgcgctct cctgttccga ccctgccgct taccggatac
     2581 ctgtccgcct ttctcccttc gggaagcgtg gcgctttctc atagctcacg ctgtaggtat
     2641 ctcagttcgg tgtaggtcgt tcgctccaag ctgggctgtg tgcacgaacc ccccgttcag
     2701 cccgaccgct gcgccttatc cggtaactat cgtcttgagt ccaacccggt aagacacgac
     2761 ttatcgccac tggcagcagc cactggtaac aggattagca gagcgaggta tgtaggcggt
     2821 gctacagagt tcttgaagtg gtggcctaac tacggctaca ctagaagaac agtatttggt
     2881 atctgcgctc tgctgaagcc agttaccttc ggaaaaagag ttggtagctc ttgatccggc
     2941 aaacaaacca ccgctggtag cggtggtttt tttgtttgca agcagcagat tacgcgcaga
     3001 aaaaaaggat ctcaagaaga tcctttgatc ttttctacgg ggtctgacgc tcagtggaac
     3061 gaaaactcac gttaagggat tttggtcatg agattatcaa aaaggatctt cacctagatc
     3121 cttttaaatt aaaaatgaag ttttaaatca atctaaagta tatatgagta aacttggtct
     3181 gacagttatt agaaaaattc atccagcaga cgataaaacg caatacgctg gctatccggt
     3241 gccgcaatgc catacagcac cagaaaacga tccgcccatt cgccgcccag ttcttccgca
     3301 atatcacggg tggccagcgc aatatcctga taacgatccg ccacgcccag acggccgcaa
     3361 tcaataaagc cgctaaaacg gccattttcc accataatgt tcggcaggca cgcatcacca
     3421 tgggtcacca ccagatcttc gccatccggc atgctcgctt tcagacgcgc aaacagctct
     3481 gccggtgcca ggccctgatg ttcttcatcc agatcatcct gatccaccag gcccgcttcc
     3541 atacgggtac gcgcacgttc aatacgatgt ttcgcctgat gatcaaacgg acaggtcgcc
     3601 gggtccaggg tatgcagacg acgcatggca tccgccataa tgctcacttt ttctgccggc
     3661 gccagatggc tagacagcag atcctgaccc ggcacttcgc ccagcagcag ccaatcacgg
     3721 cccgcttcgg tcaccacatc cagcaccgcc gcacacggaa caccggtggt ggccagccag
     3781 ctcagacgcg ccgcttcatc ctgcagctcg ttcagcgcac cgctcagatc ggttttcaca
     3841 aacagcaccg gacgaccctg cgcgctcaga cgaaacaccg ccgcatcaga gcagccaatg
     3901 gtctgctgcg cccaatcata gccaaacaga cgttccaccc acgctgccgg gctacccgca
     3961 tgcaggccat cctgttcaat catactcttc ctttttcaat attattgaag catttatcag
     4021 ggttattgtc tcatgagcgg atacatattt gaatgtattt agaaaaataa acaaataggg
     4081 gttccgcgca catttccccg aaaagtgcca c
//
LOCUS       Plasmid_-_pGS[AC        4928 bp    DNA     circular     21-DEC-2017
DEFINITION  Vector [03] in Supplementary Table 8.
ACCESSION   urn.local...1513783659443.509
VERSION
KEYWORDS    .
SOURCE      
  ORGANISM  
            .
FEATURES             Location/Qualifiers
     SRIF_Element    370..375
                     /created_by="User"
                     /modified_by="User"
                     /label="XhoI"
     Lox_Element     complement(376..409)
                     /created_by="User"
                     /modified_by="User"
                     /label="LoxN Site"
     polyA_signal    complement(410..650)
                     /created_by="User"
                     /modified_by="User"
                     /label="SV40 Poly(A)"
     ORF             complement(651..1367)
                     /created_by="User"
                     /modified_by="User"
                     /label="mCerulean2 ORF"
     promoter        complement(1371..1650)
                     /created_by="User"
                     /modified_by="User"
                     /label="3�P3 Artificial Promoter"
     Lox_Element     1651..1684
                     /created_by="User"
                     /modified_by="User"
                     /label="LoxP Site"
     SRIF_Element    1685..1704
                     /created_by="User"
                     /modified_by="User"
                     /label="NheI --- PmeI --- AflII"
     Lox_Element     complement(1705..1738)
                     /created_by="User"
                     /modified_by="User"
                     /label="LoxN Site"
     polyA_signal    complement(1739..1979)
                     /created_by="User"
                     /modified_by="User"
                     /label="SV40 Poly(A)"
     ORF             complement(1980..2696)
                     /created_by="User"
                     /modified_by="User"
                     /label="mVenus ORF"
     promoter        complement(2700..2979)
                     /created_by="User"
                     /modified_by="User"
                     /label="3�P3 Artificial Promoter"
     Lox_Element     2980..3013
                     /created_by="User"
                     /modified_by="User"
                     /label="LoxP Site"
     SRIF_Element    3014..3019
                     /created_by="User"
                     /modified_by="User"
                     /label="AvrII"
     rep_origin      3188..3855
                     /vntifkey=33
                     /modified_by="User"
                     /label="Origin of Replication"
     ORF             complement(4006..4800)
                     /created_by="User"
                     /modified_by="User"
                     /label="Neomycin Phosphotransferase (KanR) ORF"
     promoter        complement(4801..4905)
                     /created_by="User"
                     /modified_by="User"
                     /label="Beta-Lactamase Promoter"
ORIGIN      
        1 ctaaattgta agcgttaata ttttgttaaa attcgcgtta aatttttgtt aaatcagctc
       61 attttttaac caataggccg aaatcggcaa aatcccttat aaatcaaaag aatagaccga
      121 gatagggttg agtggccgct acagggcgct cccattcgcc attcaggctg cgcaactgtt
      181 gggaagggcg tttcggtgcg ggcctcttcg ctattacgcc agctggcgaa agggggatgt
      241 gctgcaaggc gattaagttg ggtaacgcca gggttttccc agtcacgacg ttgtaaaacg
      301 acggccagtg agcgcgacgt aatacgactc actatagggc gaattgaagg aaggccgtca
      361 aggccgcatc tcgagataac ttcgtataag gtatactata cgaagttatg atccagacat
      421 gataagatac attgatgagt ttggacaaac cacaactaga atgcagtgaa aaaaatgctt
      481 tatttgtgaa atttgtgatg ctattgcttt atttgtaacc attataagct gcaataaaca
      541 agttaacaac aacaattgca ttcattttat gtttcaggtt cagggggagg tgtgggaggt
      601 tttttaaagc aagtaaaacc tctacaaatg tggtatggct gattatgatc ttatttgtac
      661 aattcgtcca tgcccaaggt aatgccggcg gcggtcacga attccaacaa caccatgtgg
      721 tccctttttt cgttggggtc tttcgacaat ttcgattggg tcgacaagta gtggttgtcg
      781 ggcaacaaca cggggccgtc gccaatgggg gtgttttgtt ggtagtggtc ggccaattgc
      841 accgagccgt cttcaatgtt acagttcaag ccgaagttgg ctttaatgcc gttcttttgt
      901 ttgtcggcgg taatgtacac gttgccgtga atggcgttgt attccaattt gtggcccaaa
      961 atgttgccgt cttctttgaa gtcaatgcct ttcaattcaa tcctgttcac caaggtgtcg
     1021 ccttcgaatt tcacttcggc cctggttttg tagttgccgt cgtctttgaa gaaaatggtc
     1081 ctttcttgca cgtagccttc gggcatggcc gatttgaaga agtcgtgttg tttcatgtgg
     1141 tcggggtacc tggcgaaaca ttgcacgccc caggtcaagg tggtcaccaa ggtgggccag
     1201 ggcacgggca atttgccggt ggtacaaatg aatttcaagg tcaatttgcc gtaggtggcg
     1261 tcgccttcgc cttcgcccga caccgagaat ttgtggccgt tcacgtcgcc gtccaattcc
     1321 accaaaatgg gcaccacgcc ggtgaacaat tcttcgcctt tcgacatttt ggtggcgacc
     1381 ggtggatcgt accgtcgact ctagcggtac cccgattgtt tagcttgttc agctgcgctt
     1441 gtttatttgc ttagctttcg cttagcgacg tgttcacttt gcttgtttga attgaattgt
     1501 cgctccgtag acgaagcgcc tctatttata ctccggcggt cgagggttcg aaatcgatta
     1561 gcttggactc taattgaatt agtctctaat tgaattagtc tctaattgaa ttagatcccc
     1621 ggccgagctc gaattaacca ttgtgggaac ataacttcgt atagcataca ttatacgaag
     1681 ttatgctagc gtttaaacct taagataact tcgtataagg tatactatac gaagttatga
     1741 tccagacatg ataagataca ttgatgagtt tggacaaacc acaactagaa tgcagtgaaa
     1801 aaaatgcttt atttgtgaaa tttgtgatgc tattgcttta tttgtaacca ttataagctg
     1861 caataaacaa gttaacaaca acaattgcat tcattttatg tttcaggttc agggggaggt
     1921 gtgggaggtt ttttaaagca agtaaaacct ctacaaatgt ggtatggctg attatgatct
     1981 tatttgtaca attcgtccat gcccaaggta atgccggcgg cggtcacgaa ttccaacaac
     2041 accatgtggt cccttttttc gttggggtct ttcgacaatt tcgattggta cgacaagtag
     2101 tggttgtcgg gcaacaacac ggggccgtcg ccaatggggg tgttttgttg gtagtggtcg
     2161 gccaattgca cgccgccgtc ttcaatgttg tgcctaattt tgaagttggc tttaatgccg
     2221 ttcttttgtt tgtcggcggt aatgtacacg ttgtgcgagt tgtagttgta ttccaatttg
     2281 tggcccaaaa tgttgccgtc ttctttgaag tcaatgcctt tcaattcaat cctgttcacc
     2341 aaggtgtcgc cttcgaattt cacttcggcc ctggttttgt agttgccgtc gtctttgaag
     2401 aaaatggtcc tttcttgcac gtagccttcg ggcatggccg atttgaagaa gtcgtgttgt
     2461 ttcatgtggt cggggtacct ggcgaaacat tgcaagccgt agcccaaggt ggtcaccaag
     2521 gtgggccagg gcacgggcaa tttgccggtg gtacaaatca atttcaaggt caatttgccg
     2581 taggtggcgt cgccttcgcc ttcgcccgac accgagaatt tgtggccgtt cacgtcgccg
     2641 tccaattcca ccaaaatggg caccacgccg gtgaacaatt cttcgccttt cgacattttg
     2701 gtggcgaccg gtggatcgta ccgtcgactc tagcggtacc ccgattgttt agcttgttca
     2761 gctgcgcttg tttatttgct tagctttcgc ttagcgacgt gttcactttg cttgtttgaa
     2821 ttgaattgtc gctccgtaga cgaagcgcct ctatttatac tccggcggtc gagggttcga
     2881 aatcgattag cttggactct aattgaatta gtctctaatt gaattagtct ctaattgaat
     2941 tagatccccg gccgagctcg aattaaccat tgtgggaaca taacttcgta tagcatacat
     3001 tatacgaagt tatcctaggc tgggcctcat gggccttcct ttcactgccc gctttccagt
     3061 cgggaaacct gtcgtgccag ctgcattaac atggtcatag ctgtttcctt gcgtattggg
     3121 cgctctccgc ttcctcgctc actgactcgc tgcgctcggt cgttcgggta aagcctgggg
     3181 tgcctaatga gcaaaaggcc agcaaaaggc caggaaccgt aaaaaggccg cgttgctggc
     3241 gtttttccat aggctccgcc cccctgacga gcatcacaaa aatcgacgct caagtcagag
     3301 gtggcgaaac ccgacaggac tataaagata ccaggcgttt ccccctggaa gctccctcgt
     3361 gcgctctcct gttccgaccc tgccgcttac cggatacctg tccgcctttc tcccttcggg
     3421 aagcgtggcg ctttctcata gctcacgctg taggtatctc agttcggtgt aggtcgttcg
     3481 ctccaagctg ggctgtgtgc acgaaccccc cgttcagccc gaccgctgcg ccttatccgg
     3541 taactatcgt cttgagtcca acccggtaag acacgactta tcgccactgg cagcagccac
     3601 tggtaacagg attagcagag cgaggtatgt aggcggtgct acagagttct tgaagtggtg
     3661 gcctaactac ggctacacta gaagaacagt atttggtatc tgcgctctgc tgaagccagt
     3721 taccttcgga aaaagagttg gtagctcttg atccggcaaa caaaccaccg ctggtagcgg
     3781 tggttttttt gtttgcaagc agcagattac gcgcagaaaa aaaggatctc aagaagatcc
     3841 tttgatcttt tctacggggt ctgacgctca gtggaacgaa aactcacgtt aagggatttt
     3901 ggtcatgaga ttatcaaaaa ggatcttcac ctagatcctt ttaaattaaa aatgaagttt
     3961 taaatcaatc taaagtatat atgagtaaac ttggtctgac agttattaga aaaattcatc
     4021 cagcagacga taaaacgcaa tacgctggct atccggtgcc gcaatgccat acagcaccag
     4081 aaaacgatcc gcccattcgc cgcccagttc ttccgcaata tcacgggtgg ccagcgcaat
     4141 atcctgataa cgatccgcca cgcccagacg gccgcaatca ataaagccgc taaaacggcc
     4201 attttccacc ataatgttcg gcaggcacgc atcaccatgg gtcaccacca gatcttcgcc
     4261 atccggcatg ctcgctttca gacgcgcaaa cagctctgcc ggtgccaggc cctgatgttc
     4321 ttcatccaga tcatcctgat ccaccaggcc cgcttccata cgggtacgcg cacgttcaat
     4381 acgatgtttc gcctgatgat caaacggaca ggtcgccggg tccagggtat gcagacgacg
     4441 catggcatcc gccataatgc tcactttttc tgccggcgcc agatggctag acagcagatc
     4501 ctgacccggc acttcgccca gcagcagcca atcacggccc gcttcggtca ccacatccag
     4561 caccgccgca cacggaacac cggtggtggc cagccagctc agacgcgccg cttcatcctg
     4621 cagctcgttc agcgcaccgc tcagatcggt tttcacaaac agcaccggac gaccctgcgc
     4681 gctcagacga aacaccgccg catcagagca gccaatggtc tgctgcgccc aatcatagcc
     4741 aaacagacgt tccacccacg ctgccgggct acccgcatgc aggccatcct gttcaatcat
     4801 actcttcctt tttcaatatt attgaagcat ttatcagggt tattgtctca tgagcggata
     4861 catatttgaa tgtatttaga aaaataaaca aataggggtt ccgcgcacat ttccccgaaa
     4921 agtgccac
//
LOCUS       Plasmid_-_pICE{H        5709 bp    DNA     circular UNA 21-DEC-2017
DEFINITION  Vector [15] in Supplementary Table 8.
ACCESSION   urn.local...1513780395607.244
VERSION     urn.local...1513780395607.244
KEYWORDS    .
SOURCE      
  ORGANISM  
            .
FEATURES             Location/Qualifiers
     SRIF_Element    1..6
                     /created_by="User"
                     /modified_by="User"
                     /label="AatII"
     misc_feature    7..10
                     /created_by="User"
                     /modified_by="User"
                     /label="piggyBac 3' TTAA"
                     /note="Geneious type: PiggyBac Element"
     misc_feature    complement(11..245)
                     /created_by="User"
                     /modified_by="User"
                     /label="piggyBac 3' Terminal Repeat"
                     /note="Geneious type: PiggyBac Element"
     SRIF_Element    246..259
                     /created_by="User"
                     /modified_by="User"
                     /label="PmeI --- XmaI"
     spacer          260..277
                     /created_by="User"
                     /modified_by="User"
                     /label="FREDDY Spacer (#1)"
     SRIF_Element    278..297
                     /created_by="User"
                     /modified_by="User"
                     /label="SpeI --- PmeI --- HindIII"
     spacer          298..315
                     /created_by="User"
                     /Transferred_From="Element - (8) S (8) NLS (8+1) {G-487}
                     (8) SV40 (BamHI), Element - (8) S (8) NLS (8+1) {R-559}
                     (8) SV40 (BamHI)"
                     /Transferred_Similarity="100.00%"
                     /modified_by="User"
                     /label="FREDDY Spacer (#2)"
     SRIF_Element    316..335
                     /created_by="User"
                     /modified_by="User"
                     /label="XbaI --- PmeI --- XhoI"
     polyA_signal    complement(336..579)
                     /created_by="User"
                     /modified_by="User"
                     /label="SV40 Poly(A)"
     ORF             complement(580..1635)
                     /created_by="User"
                     /modified_by="User"
                     /label="NLS-Cre ORF"
     promoter        complement(1636..2367)
                     /created_by="User"
                     /modified_by="User"
                     /label="Tribolium HSP68 Promoter"
     SRIF_Element    2368..2387
                     /created_by="User"
                     /modified_by="User"
                     /label="NheI --- PmeI --- AflII"
     promoter        2388..2667
                     /created_by="User"
                     /modified_by="User"
                     /label="3�P3 Artificial Promoter"
     ORF             2671..3387
                     /created_by="User"
                     /modified_by="User"
                     /label="mCerulean2 ORF"
     polyA_signal    3388..>3615
                     /created_by="User"
                     /modified_by="User"
                     /label="SV40 Poly(A)"
     SRIF_Element    3616..3629
                     /created_by="User"
                     /modified_by="User"
                     /label="AvrII --- PmeI"
     misc_feature    3630..3939
                     /created_by="User"
                     /modified_by="User"
                     /label="piggyBac 5' Terminal Repeat"
                     /note="Geneious type: PiggyBac Element"
     misc_feature    3940..3943
                     /created_by="User"
                     /label="piggyBac 5' TTAA"
                     /note="Geneious type: PiggyBac Element"
     SRIF_Element    3944..3949
                     /created_by="User"
                     /modified_by="User"
                     /label="PciI"
     rep_origin      3990..4604
                     /note="replicon of pMB1"
                     /Transferred_From="pUC57"
                     /Transferred_Similarity="100.00%"
                     /modified_by="User"
                     /label="Origin of Replication"
     ORF             complement(4764..5579)
                     /created_by="User"
                     /X-Transferred_From="pUC57-Kan"
                     /X-Transferred_Similarity="99.75%"
                     /Transferred_From="pUCKan Blue Heron"
                     /Transferred_Similarity="98.53%"
                     /modified_by="User"
                     /label="Neomycin Phosphotransferase (KanR) ORF"
     promoter        complement(5580..5684)
                     /created_by="User"
                     /Transferred_From="pUC57"
                     /Transferred_Similarity="100.00%"
                     /modified_by="User"
                     /label="Beta-Lactamase Promoter"
ORIGIN      
        1 gacgtcttaa ccctagaaag ataatcatat tgtgacgtac gttaaagata atcatgcgta
       61 aaattgacgc atgtgtttta tcggtctgta tatcgaggtt tatttattaa tttgaataga
      121 tattaagttt tattatattt acacttacat actaataata aattcaacaa acaatttatt
      181 tatgtttatt tatttattaa aaaaaaacaa aaactcaaaa tttcttctat aaagtaacaa
      241 aacttgttta aaccccgggt ttagggaaga tgattatact agtgtttaaa caagcttttt
      301 agggaagatg attattctag agtttaaacc tcgagtaaga tacattgatg agtttggaca
      361 aaccacaact agaatgcagt gaaaaaaatg ctttatttgt gaaatttgtg atgctattgc
      421 tttatttgta accattataa gctgcaataa acaagttaac aacaacaatt gcattcattt
      481 tatgtttcag gttcaggggg aggtgtggga ggttttttaa agcaagtaaa acctctacaa
      541 atgtggtatg gctgattatg atctagagtc gcggccgcac taatcgccat cttccagcag
      601 gcgcaccatt gcccctgttt cactatccag gttacggata tagttcatga caatatttac
      661 attggtccag ccaccagctt gcatgatctc cggtattgaa actccagcgc gggccatatc
      721 tcgcgcggct ccgacacggg cactgtgtcc agaccaggcc aggtatctct gaccagagtc
      781 atccttagcg ccgtaaatca atcgatgagt tgcttcaaaa atcccttcca gggcgcgagt
      841 tgatagctgg ctggtggcag atggcgcggc aacaccattt tttctgaccc ggcaaaacag
      901 gtagttattc ggatcatcag ctacaccaga gacggaaatc catcgctcga ccagtttagt
      961 tacccccagg ctaagtgcct tctctacacc tgcggtgcta accagcgttt tcgttctgcc
     1021 aatatggatt aacattctcc caccgtcagt acgtgagata tctttaaccc tgatcctggc
     1081 aatttcggct atacgtaaca gggtgttata agcaatcccc agaaatgcca gattacgtat
     1141 atcctggcag cgatcgctat tttccatgag tgaacgaacc tggtcgaaat cagtgcgttc
     1201 gaacgctaga gcctgttttg cacgttcacc ggcatcaacg ttttcttttc ggatccgccg
     1261 cataaccagt gaaacagcat tgctgtcact tggtcgtggc agcccggacc gacgatgaag
     1321 catgtttagc tggcccaaat gttgctggat agtttttact gccagaccgc gcgcctgaag
     1381 atatagaaga taatcgcgaa catcttcagg ttctgcggga aaccatttcc ggttattcaa
     1441 cttgcaccat gccgcccacg accggcaaac ggacagaagc attttccagg tatgctcaga
     1501 aaacgcctgg cgatccctga acatgtccat caggttcttg cgaacctcat cactcgttgc
     1561 atcgaccggt aatgcaggca aattttggtg tacggtcagt aaattggaca ccttcctctt
     1621 cttcttgggg gccatttttg cacttttgga tttactttga attcactagt aaataattca
     1681 ctcaactttg ttaaagtcgc tttgaaaatt tgctttgagt cgcttgctta gctttgttgc
     1741 tttcgcttcg cttgattcaa attcactgac aacgcgccgc gagaccgcgc ttatatatga
     1801 aacggggaat tcgtctcgaa cttcaccgaa tgatctcgaa gtttccattg atttgcgttt
     1861 gaattttctc gaatttttat ttttaaaacg gccttttcgg tattattcat gctatttccg
     1921 taaagataaa ggagaatagt ggaaactggt tgtgccctaa tttatttcaa cttccaaaat
     1981 aaaaacaatc attatatatt aatgcattta aaaaaaaacg ttacataacg aatgagttgt
     2041 tgactatttt atgtttattt ttaatttggt aaagttcggc aatattatga atgagtagtg
     2101 aattgttttg atttcatata catatgccaa agttggattg tcatagcaat tttaataaaa
     2161 caattttcct attttttttc tttttaaact tattaatagg tctttaagta aaatgtttta
     2221 gattaatcct tatttttact tttatcgttt ataatcaatt acttttacag aagatgccta
     2281 aataatagtg attaataata aataaagaac aattttttat tgaaggttga aatttttatt
     2341 tttattaaga ccttcggtcc cgactttgct agcgtttaaa ccttaaggtt cccacaatgg
     2401 ttaattcgag ctcggccggg gatctaattc aattagagac taattcaatt agagactaat
     2461 tcaattagag tccaagctaa tcgatttcga accctcgacc gccggagtat aaatagaggc
     2521 gcttcgtcta cggagcgaca attcaattca aacaagcaaa gtgaacacgt cgctaagcga
     2581 aagctaagca aataaacaag cgcagctgaa caagctaaac aatcggggta ccgctagagt
     2641 cgacggtacg atccaccggt cgccaccaaa atgtcgaaag gcgaagaatt gttcaccggc
     2701 gtggtgccca ttttggtgga attggacggc gacgtgaacg gccacaaatt ctcggtgtcg
     2761 ggcgaaggcg aaggcgacgc cacctacggc aaattgacct tgaaattcat ttgtaccacc
     2821 ggcaaattgc ccgtgccctg gcccaccttg gtgaccacct tgacctgggg cgtgcaatgt
     2881 ttcgccaggt accccgacca catgaaacaa cacgacttct tcaaatcggc catgcccgaa
     2941 ggctacgtgc aagaaaggac cattttcttc aaagacgacg gcaactacaa aaccagggcc
     3001 gaagtgaaat tcgaaggcga caccttggtg aacaggattg aattgaaagg cattgacttc
     3061 aaagaagacg gcaacatttt gggccacaaa ttggaataca acgccattca cggcaacgtg
     3121 tacattaccg ccgacaaaca aaagaacggc attaaagcca acttcggctt gaactgtaac
     3181 attgaagacg gctcggtgca attggccgac cactaccaac aaaacacccc cattggcgac
     3241 ggccccgtgt tgttgcccga caaccactac ttgtcgaccc aatcgaaatt gtcgaaagac
     3301 cccaacgaaa aaagggacca catggtgttg ttggaattcg tgaccgccgc cggcattacc
     3361 ttgggcatgg acgaattgta caaataagat cataatcagc cataccacat ttgtagaggt
     3421 tttacttgct ttaaaaaacc tcccacacct ccccctgaac ctgaaacata aaatgaatgc
     3481 aattgttgtt gttaacttgt ttattgcagc ttataatggt tacaaataaa gcaatagcat
     3541 cacaaatttc acaaataaag catttttttc actgcattct agttgtggtt tgtccaaact
     3601 catcaatgta tcttacctag ggtttaaact gatatctata acaagaaaat atatatataa
     3661 taagttatca cgtaagtaga acatgaaata acaatataat tatcgtatga gttaaatctt
     3721 aaaagtcacg taaaagataa tcatgcgtca ttttgactca cgcggtcgtt atagttcaaa
     3781 atcagtgaca cttaccgcat tgacaagcac gcctcacggg agctccaagc ggcgactgag
     3841 atgtcctaaa tgcacagcga cggattcgcg ctatttagaa agagagagca atatttcaag
     3901 aatgcatgcg tcaattttac gcagactatc tttctagggt taaacatgtg agcaaaaggc
     3961 cagcaaaagg ccaggaaccg taaaaaggcc gcgttgctgg cgtttttcca taggctccgc
     4021 ccccctgacg agcatcacaa aaatcgacgc tcaagtcaga ggtggcgaaa cccgacagga
     4081 ctataaagat accaggcgtt tccccctgga agctccctcg tgcgctctcc tgttccgacc
     4141 ctgccgctta ccggatacct gtccgccttt ctcccttcgg gaagcgtggc gctttctcat
     4201 agctcacgct gtaggtatct cagttcggtg taggtcgttc gctccaagct gggctgtgtg
     4261 cacgaacccc ccgttcagcc cgaccgctgc gccttatccg gtaactatcg tcttgagtcc
     4321 aacccggtaa gacacgactt atcgccactg gcagcagcca ctggtaacag gattagcaga
     4381 gcgaggtatg taggcggtgc tacagagttc ttgaagtggt ggcctaacta cggctacact
     4441 agaagaacag tatttggtat ctgcgctctg ctgaagccag ttaccttcgg aaaaagagtt
     4501 ggtagctctt gatccggcaa acaaaccacc gctggtagcg gtggtttttt tgtttgcaag
     4561 cagcagatta cgcgcagaaa aaaaggatct caagaagatc ctttgatctt ttctacgggg
     4621 tctgacgctc agtggaacga aaactcacgt taagggattt tggtcatgag attatcaaaa
     4681 aggatcttca cctagatcct tttaaattaa aaatgaagtt ttaaatcaat ctaaagtata
     4741 tatgagtaaa cttggtctga cagttagaaa aactcatcga gcatcaaatg aaactgcaat
     4801 ttattcatat caggattatc aataccatat ttttgaaaaa gccgtttctg taatgaagga
     4861 gaaaactcac cgaggcagtt ccataggatg gcaagatcct ggtatcggtc tgcgattccg
     4921 actcgtccaa catcaataca acctattaat ttcccctcgt caaaaataag gttatcaagt
     4981 gagaaatcac catgagtgac gactgaatcc ggtgagaatg gcaaaagttt atgcatttct
     5041 ttccagactt gttcaacagg ccagccatta cgctcgtcat caaaatcact cgcatcaacc
     5101 aaaccgttat tcattcgtga ttgcgcctga gcgagacgaa atacgcgatc gctgttaaaa
     5161 ggacaattac aaacaggaat cgaatgcaac cggcgcagga acactgccag cgcatcaaca
     5221 atattttcac ctgaatcagg atattcttct aatacctgga atgctgtttt cccagggatc
     5281 gcagtggtga gtaaccatgc atcatcagga gtacggataa aatgcttgat ggtcggaaga
     5341 ggcataaatt ccgtcagcca gtttagtctg accatctcat ctgtaacatc attggcaacg
     5401 ctacctttgc catgtttcag aaacaactct ggcgcatcgg gcttcccata caatcgatag
     5461 attgtcgcac ctgattgccc gacattatcg cgagcccatt tatacccata taaatcagca
     5521 tccatgttgg aatttaatcg cggcctagag caagacgttt cccgttgaat atggctcata
     5581 ctcttccttt ttcaatatta ttgaagcatt tatcagggtt attgtctcat gagcggatac
     5641 atatttgaat gtatttagaa aaataaacaa ataggggttc cgcgcacatt tccccgaaaa
     5701 gtgccacct
//
LOCUS       Plasmid_-_pTC-'H        3389 bp    DNA     circular UNA 21-DEC-2017
DEFINITION  Vector [11] in Supplementary Table 8.
ACCESSION   urn.local...1513783010932.476
VERSION     urn.local...1513783010932.476
KEYWORDS    .
SOURCE      
  ORGANISM  
            .
FEATURES             Location/Qualifiers
     ORF             62..433
                     /created_by="User"
                     /modified_by="User"
                     /label="Tribolium H2B ORF"
     promoter        complement(513..532)
                     /created_by="User"
                     /modified_by="User"
                     /label="SP6 Promoter"
     rep_origin      937..1551
                     /note="replicon of pMB1"
                     /Transferred_From="pUC57"
                     /Transferred_Similarity="100.00%"
                     /modified_by="User"
                     /label="Origin of Replication"
     ORF             complement(1711..2571)
                     /created_by="User"
                     /modified_by="User"
                     /label="Beta-Lactamase (AmpR) ORF"
     promoter        complement(2572..2676)
                     /created_by="User"
                     /modified_by="User"
                     /label="Beta-Lactamase Promoter"
     ORF             order(complement(3824..554),complement(3186..60))
                     /created_by="User"
                     /modified_by="User"
                     /label="Beta-Galactosidase ORF"
     promoter        3373..4
                     /created_by="User"
                     /modified_by="User"
                     /label="T7 Promoter"
ORIGIN      
        1 gggcgaattg ggcccgacgt cgcatgctcc cggccgccat ggcggccgcg ggaattcgat
       61 tatgccacca aagacaagcg gtaaagcagc gaaaaaggct ggaaaagctc aaaagaatat
      121 ttcgaagagc gacaagaaaa agaagcgcag gaggaaggaa agctatgcaa tctatattta
      181 taaggtattg aagcaagtac accccgatac cggtatttcg agcaaggcga tgagcatcat
      241 gaacagtttc gttaatgata tctttgaacg gatcgccgct gaagcttctc gtcttgcgca
      301 ttacaacaag cgttcgacga ttacgagccg ggaaattcaa acagcggttc gtctcttgtt
      361 gcctggtgaa ttggcaaagc acgcagtctc tgaaggtacc aaagccgtca ccaaatacac
      421 aagttcaaaa tagaatcact agtgaattcg cggccgcctg caggtcgacc atatgggaga
      481 gctcccaacg cgttggatgc atagcttgag tattctatag tgtcacctaa atagcttggc
      541 gtaatcatgg tcatagctgt ttcctgtgtg aaattgttat ccgctcacaa ttccacacaa
      601 catacgagcc ggaagcataa agtgtaaagc ctggggtgcc taatgagtga gctaactcac
      661 attaattgcg ttgcgctcac tgcccgcttt ccagtcggga aacctgtcgt gccagctgca
      721 ttaatgaatc ggccaacgcg cggggagagg cggtttgcgt attgggcgct cttccgcttc
      781 ctcgctcact gactcgctgc gctcggtcgt tcggctgcgg cgagcggtat cagctcactc
      841 aaaggcggta atacggttat ccacagaatc aggggataac gcaggaaaga acatgtgagc
      901 aaaaggccag caaaaggcca ggaaccgtaa aaaggccgcg ttgctggcgt ttttccatag
      961 gctccgcccc cctgacgagc atcacaaaaa tcgacgctca agtcagaggt ggcgaaaccc
     1021 gacaggacta taaagatacc aggcgtttcc ccctggaagc tccctcgtgc gctctcctgt
     1081 tccgaccctg ccgcttaccg gatacctgtc cgcctttctc ccttcgggaa gcgtggcgct
     1141 ttctcatagc tcacgctgta ggtatctcag ttcggtgtag gtcgttcgct ccaagctggg
     1201 ctgtgtgcac gaaccccccg ttcagcccga ccgctgcgcc ttatccggta actatcgtct
     1261 tgagtccaac ccggtaagac acgacttatc gccactggca gcagccactg gtaacaggat
     1321 tagcagagcg aggtatgtag gcggtgctac agagttcttg aagtggtggc ctaactacgg
     1381 ctacactaga agaacagtat ttggtatctg cgctctgctg aagccagtta ccttcggaaa
     1441 aagagttggt agctcttgat ccggcaaaca aaccaccgct ggtagcggtg gtttttttgt
     1501 ttgcaagcag cagattacgc gcagaaaaaa aggatctcaa gaagatcctt tgatcttttc
     1561 tacggggtct gacgctcagt ggaacgaaaa ctcacgttaa gggattttgg tcatgagatt
     1621 atcaaaaagg atcttcacct agatcctttt aaattaaaaa tgaagtttta aatcaatcta
     1681 aagtatatat gagtaaactt ggtctgacag ttaccaatgc ttaatcagtg aggcacctat
     1741 ctcagcgatc tgtctatttc gttcatccat agttgcctga ctccccgtcg tgtagataac
     1801 tacgatacgg gagggcttac catctggccc cagtgctgca atgataccgc gagacccacg
     1861 ctcaccggct ccagatttat cagcaataaa ccagccagcc ggaagggccg agcgcagaag
     1921 tggtcctgca actttatccg cctccatcca gtctattaat tgttgccggg aagctagagt
     1981 aagtagttcg ccagttaata gtttgcgcaa cgttgttgcc attgctacag gcatcgtggt
     2041 gtcacgctcg tcgtttggta tggcttcatt cagctccggt tcccaacgat caaggcgagt
     2101 tacatgatcc cccatgttgt gcaaaaaagc ggttagctcc ttcggtcctc cgatcgttgt
     2161 cagaagtaag ttggccgcag tgttatcact catggttatg gcagcactgc ataattctct
     2221 tactgtcatg ccatccgtaa gatgcttttc tgtgactggt gagtactcaa ccaagtcatt
     2281 ctgagaatag tgtatgcggc gaccgagttg ctcttgcccg gcgtcaatac gggataatac
     2341 cgcgccacat agcagaactt taaaagtgct catcattgga aaacgttctt cggggcgaaa
     2401 actctcaagg atcttaccgc tgttgagatc cagttcgatg taacccactc gtgcacccaa
     2461 ctgatcttca gcatctttta ctttcaccag cgtttctggg tgagcaaaaa caggaaggca
     2521 aaatgccgca aaaaagggaa taagggcgac acggaaatgt tgaatactca tactcttcct
     2581 ttttcaatat tattgaagca tttatcaggg ttattgtctc atgagcggat acatatttga
     2641 atgtatttag aaaaataaac aaataggggt tccgcgcaca tttccccgaa aagtgccacc
     2701 tgatgcggtg tgaaataccg cacagatgcg taaggagaaa ataccgcatc aggaaattgt
     2761 aagcgttaat attttgttaa aattcgcgtt aaatttttgt taaatcagct cattttttaa
     2821 ccaataggcc gaaatcggca aaatccctta taaatcaaaa gaatagaccg agatagggtt
     2881 gagtgttgtt ccagtttgga acaagagtcc actattaaag aacgtggact ccaacgtcaa
     2941 agggcgaaaa accgtctatc agggcgatgg cccactacgt gaaccatcac cctaatcaag
     3001 ttttttgggg tcgaggtgcc gtaaagcact aaatcggaac cctaaaggga gcccccgatt
     3061 tagagcttga cggggaaagc cggcgaacgt ggcgagaaag gaagggaaga aagcgaaagg
     3121 agcgggcgct agggcgctgg caagtgtagc ggtcacgctg cgcgtaacca ccacacccgc
     3181 cgcgcttaat gcgccgctac agggcgcgtc cattcgccat tcaggctgcg caactgttgg
     3241 gaagggcgat cggtgcgggc ctcttcgcta ttacgccagc tggcgaaagg gggatgtgct
     3301 gcaaggcgat taagttgggt aacgccaggg ttttcccagt cacgacgttg taaaacgacg
     3361 gccagtgaat tgtaatacga ctcactata
//
LOCUS       Plasmid_-_pTC-'S        4358 bp    DNA     circular UNA 21-DEC-2017
DEFINITION  Vector [10] in Supplementary Table 8.
ACCESSION   urn.local...1513783028717.483
VERSION     urn.local...1513783028717.483
KEYWORDS    .
SOURCE      
  ORGANISM  
            .
FEATURES             Location/Qualifiers
     ORF             62..1399
                     /created_by="User"
                     /modified_by="User"
                     /label="Tribolium SiaTr ORF"
     promoter        complement(1482..1501)
                     /created_by="User"
                     /modified_by="User"
                     /label="SP6 Promoter"
     rep_origin      1906..2520
                     /note="replicon of pMB1"
                     /Transferred_From="pUC57"
                     /Transferred_Similarity="100.00%"
                     /modified_by="User"
                     /label="Origin of Replication"
     ORF             complement(2680..3540)
                     /created_by="User"
                     /modified_by="User"
                     /label="Beta-Lactamase (AmpR) ORF"
     promoter        complement(3541..3645)
                     /created_by="User"
                     /modified_by="User"
                     /label="Beta-Lactamase Promoter"
     ORF             order(complement(5762..1523),complement(4155..60))
                     /created_by="User"
                     /modified_by="User"
                     /label="Beta-Galactosidase ORF"
     promoter        4342..>4358
                     /created_by="User"
                     /modified_by="User"
                     /label="T7 Promoter"
ORIGIN      
        1 gggcgaattg ggcccgacgt cgcatgctcc cggccgccat ggcggccgcg ggaattcgat
       61 tatgagagct ctagtggtat ccatatgggt ttttatcaat ttggtgtttt tcggtatgtg
      121 tggatacatg tatctgctgt ggtcgcagta ctggatgttc atggagcggc aaaccggaac
      181 aacaacttcc acctacgacc agcaaattta ctactacaac cgggggtttc taccaaatga
      241 taacaaaacc cataacgaaa ccaagcttag aatcaagcac agccttaaag ataacgtcac
      301 agtaacttta attaaaaaca gtaagcccag attccccaat ttgcaaggca gggagttcga
      361 attagacacg aaaaaatata tttgtttaaa aaatgatagt tttaaaaact gttcgagcaa
      421 atcgttagag tttaaggaaa aaatcctgaa ggagttgcgc cgcgtcctgg aggacgaggg
      481 caacgttctt aaaataggcg cagagaaccc ctacaacgtg caatatgaag gcaccaaagg
      541 caacttctat gacaaaacgc ccaaggaaat aatgtgcgaa ctggagaaaa ttcaagtaaa
      601 aacgttgaaa cgcggcgacg tggccggggg tccccacaac ctgggcgatt tcctccccaa
      661 aagggggctg ttcgagaacc gcaacttcaa ctcttgtgcg attgttgcga gctccggcgc
      721 gctcaaagac tcaaatttgg gcaagaaaat cgacgctcat gatttggttt tgcgcttcaa
      781 tcacgcgccg accaaaggct tcgaaccaga tgtaggcaga aagacaacaa tccgcgtgtt
      841 gaactcgcaa gttgttacca ggaaagaatt caatttcctc gaatccgata tttataaaaa
      901 tgtaacgatt gtcgcgtggg atccgagtaa ttataaagcg tctcttgatg actggcttga
      961 aaaaccggaa tttaatttgt tcccgaccta tgttgaatac aaaaagcgga atgataaagc
     1021 ccgatttttc ctaataaatc cgcaaagtct gtgggagttg tgggattttc tccaggataa
     1081 ctcaccgagc agacttagga gaaatccact atcgtcgggg tttttgggtt tgggtatttt
     1141 gcttcctctg tgcaatttca tcgatgtttt tgagtatgtc ccttcaacca gggtcactaa
     1201 acgctgccac tattacgatc ctgaagataa tccagcttgt actttcggag tttggcatcc
     1261 attagcagcc gaaaaacttc ttacttatta cattaatacg atcgatgatc ggacagtgtt
     1321 tcaagatggt tatgttcgaa tcttgggttt caaaaatttt aaatgttgag ttttgagaaa
     1381 ttttggagtg aatttttaga cgaatcacta gtgaattcgc ggccgcctgc aggtcgacca
     1441 tatgggagag ctcccaacgc gttggatgca tagcttgagt attctatagt gtcacctaaa
     1501 tagcttggcg taatcatggt catagctgtt tcctgtgtga aattgttatc cgctcacaat
     1561 tccacacaac atacgagccg gaagcataaa gtgtaaagcc tggggtgcct aatgagtgag
     1621 ctaactcaca ttaattgcgt tgcgctcact gcccgctttc cagtcgggaa acctgtcgtg
     1681 ccagctgcat taatgaatcg gccaacgcgc ggggagaggc ggtttgcgta ttgggcgctc
     1741 ttccgcttcc tcgctcactg actcgctgcg ctcggtcgtt cggctgcggc gagcggtatc
     1801 agctcactca aaggcggtaa tacggttatc cacagaatca ggggataacg caggaaagaa
     1861 catgtgagca aaaggccagc aaaaggccag gaaccgtaaa aaggccgcgt tgctggcgtt
     1921 tttccatagg ctccgccccc ctgacgagca tcacaaaaat cgacgctcaa gtcagaggtg
     1981 gcgaaacccg acaggactat aaagatacca ggcgtttccc cctggaagct ccctcgtgcg
     2041 ctctcctgtt ccgaccctgc cgcttaccgg atacctgtcc gcctttctcc cttcgggaag
     2101 cgtggcgctt tctcatagct cacgctgtag gtatctcagt tcggtgtagg tcgttcgctc
     2161 caagctgggc tgtgtgcacg aaccccccgt tcagcccgac cgctgcgcct tatccggtaa
     2221 ctatcgtctt gagtccaacc cggtaagaca cgacttatcg ccactggcag cagccactgg
     2281 taacaggatt agcagagcga ggtatgtagg cggtgctaca gagttcttga agtggtggcc
     2341 taactacggc tacactagaa gaacagtatt tggtatctgc gctctgctga agccagttac
     2401 cttcggaaaa agagttggta gctcttgatc cggcaaacaa accaccgctg gtagcggtgg
     2461 tttttttgtt tgcaagcagc agattacgcg cagaaaaaaa ggatctcaag aagatccttt
     2521 gatcttttct acggggtctg acgctcagtg gaacgaaaac tcacgttaag ggattttggt
     2581 catgagatta tcaaaaagga tcttcaccta gatcctttta aattaaaaat gaagttttaa
     2641 atcaatctaa agtatatatg agtaaacttg gtctgacagt taccaatgct taatcagtga
     2701 ggcacctatc tcagcgatct gtctatttcg ttcatccata gttgcctgac tccccgtcgt
     2761 gtagataact acgatacggg agggcttacc atctggcccc agtgctgcaa tgataccgcg
     2821 agacccacgc tcaccggctc cagatttatc agcaataaac cagccagccg gaagggccga
     2881 gcgcagaagt ggtcctgcaa ctttatccgc ctccatccag tctattaatt gttgccggga
     2941 agctagagta agtagttcgc cagttaatag tttgcgcaac gttgttgcca ttgctacagg
     3001 catcgtggtg tcacgctcgt cgtttggtat ggcttcattc agctccggtt cccaacgatc
     3061 aaggcgagtt acatgatccc ccatgttgtg caaaaaagcg gttagctcct tcggtcctcc
     3121 gatcgttgtc agaagtaagt tggccgcagt gttatcactc atggttatgg cagcactgca
     3181 taattctctt actgtcatgc catccgtaag atgcttttct gtgactggtg agtactcaac
     3241 caagtcattc tgagaatagt gtatgcggcg accgagttgc tcttgcccgg cgtcaatacg
     3301 ggataatacc gcgccacata gcagaacttt aaaagtgctc atcattggaa aacgttcttc
     3361 ggggcgaaaa ctctcaagga tcttaccgct gttgagatcc agttcgatgt aacccactcg
     3421 tgcacccaac tgatcttcag catcttttac tttcaccagc gtttctgggt gagcaaaaac
     3481 aggaaggcaa aatgccgcaa aaaagggaat aagggcgaca cggaaatgtt gaatactcat
     3541 actcttcctt tttcaatatt attgaagcat ttatcagggt tattgtctca tgagcggata
     3601 catatttgaa tgtatttaga aaaataaaca aataggggtt ccgcgcacat ttccccgaaa
     3661 agtgccacct gatgcggtgt gaaataccgc acagatgcgt aaggagaaaa taccgcatca
     3721 ggaaattgta agcgttaata ttttgttaaa attcgcgtta aatttttgtt aaatcagctc
     3781 attttttaac caataggccg aaatcggcaa aatcccttat aaatcaaaag aatagaccga
     3841 gatagggttg agtgttgttc cagtttggaa caagagtcca ctattaaaga acgtggactc
     3901 caacgtcaaa gggcgaaaaa ccgtctatca gggcgatggc ccactacgtg aaccatcacc
     3961 ctaatcaagt tttttggggt cgaggtgccg taaagcacta aatcggaacc ctaaagggag
     4021 cccccgattt agagcttgac ggggaaagcc ggcgaacgtg gcgagaaagg aagggaagaa
     4081 agcgaaagga gcgggcgcta gggcgctggc aagtgtagcg gtcacgctgc gcgtaaccac
     4141 cacacccgcc gcgcttaatg cgccgctaca gggcgcgtcc attcgccatt caggctgcgc
     4201 aactgttggg aagggcgatc ggtgcgggcc tcttcgctat tacgccagct ggcgaaaggg
     4261 ggatgtgctg caaggcgatt aagttgggta acgccagggt tttcccagtc acgacgttgt
     4321 aaaacgacgg ccagtgaatt gtaatacgac tcactata
//
LOCUS       Plasmid_-_pTC-AR        5516 bp    DNA     circular UNA 08-FEB-2018
DEFINITION  Vector [09] in Supplementary Table 8.
ACCESSION   urn.local...1513784383711.559
VERSION     urn.local...1513784383711.559
KEYWORDS    .
SOURCE      
  ORGANISM  
            .
FEATURES             Location/Qualifiers
     promoter        1..2472
                     /created_by="User"
                     /label="Tribolium ARP5 Promoter"
     ORF             2473..>2499
                     /created_by="User"
                     /modified_by="User"
                     /label="Tribolium ARP5 ORF"
     ORF             order(complement(2501..2620),complement(5252..5515))
                     /created_by="User"
                     /modified_by="User"
                     /label="Beta-Galactosidase ORF"
     promoter        complement(2579..2598)
                     /created_by="User"
                     /modified_by="User"
                     /label="SP6 Promoter"
     rep_origin      3003..3617
                     /note="replicon of pMB1"
                     /Transferred_From="pUC57"
                     /Transferred_Similarity="100.00%"
                     /modified_by="User"
                     /label="Origin of Replication"
     ORF             complement(3777..4637)
                     /created_by="User"
                     /modified_by="User"
                     /label="Beta-Lactamase (AmpR) ORF"
     promoter        complement(4638..4742)
                     /created_by="User"
                     /modified_by="User"
                     /label="Beta-Lactamase Promoter"
     promoter        5439..>5455
                     /created_by="User"
                     /modified_by="User"
                     /label="T7 Promoter"
     origin          5455^5456
                     /label="origin"
ORIGIN      
        1 caacgattaa atctccgtga taacacttgt attttcgaac aattcaaatt tgattaaaag
       61 ttattacgtt taaaattttt ctataaactt tgttctttaa taaaccggat tatcgtacgg
      121 gtcgagtcaa aacagagata aatcaaatca tagatacaac aacaaaacaa tgacatgtcg
      181 aaacgaacat ataatctttt tatttaaaca tgaactgact tcctaaattt gcatttaaat
      241 cactgactgg taaatgcgaa attaattaac agcattgtaa cactaatgat accgcaaatt
      301 tgaatattaa tatcccgtca tacatgcgtt ttatgcaaat tagttgcttt ttaattgact
      361 cgttcaacaa aaaactggtt tatgaatgac ttaccggaca tcgcgtccta aagttttgta
      421 aataatataa aaccaccggt atctccgatt tgttaaaaga aaaattgaca acaaaatcac
      481 aaacactgct gtaaaaatct gaaattattt tgtgtaaaaa agtgagtcga atttttgaaa
      541 aagtaccatg ttcgaggttc gtaagaaaat tgtaaacaca ttgtatgtac ttcaagtgta
      601 tgaaaggttg aactatacac tcgttacttc ttacagtgat gtaataaagt cggtcattgt
      661 cggtcgcttt cgaacggtat atatagaaac tatcataatt tatcgcttgg cgcaaatatt
      721 tgataattgc aaagtggaag attactaaaa atgtcaagat aggaaatctg tttatttgtt
      781 tgaattaatt aaaaatcatc tggtacgaaa caacgacccc gtagatcgaa aaaaccatcc
      841 cgtagtcaat tctgaaaacg ccaccagctg taaaatcaac tcttcgatac ttgacttgtt
      901 ctactatcaa ccagaggtgt ctttcctttg gtcccttggc caaaatttta taacacataa
      961 tttgcgtttt tttatattcg ctccgaatcg agttacaaag tatcacaaga attaaacaca
     1021 gcacctgaaa ttcggtatta aatttggtca cttaattccg ggacgtactg tatatgaggc
     1081 acaagtccac acttttacaa ataagttgtg ggtttgttgc agtgtcatat ggcacgaaag
     1141 cacaaaaatt gtcagtaata aacgagtgcc aaaaattaag ttaaaagagt cgattagttc
     1201 gagacattcg ttcagttttt tgactgcaat ttttagttcc agtttttgat ttacgtctga
     1261 aatcgcattt ttgatgtttg atagataatt gtagagggtt aggaagagtg aaaatattgc
     1321 gaattttccg atgaaaagta tcacattttt ccagaagttg accaagtcga gtagaataaa
     1381 aatatgaagg agcgatattt tccagttcgg tataacttgt gcaattgatg cgagttggca
     1441 tgaattattg taattaaagg ttgatacaag cattccaatt gttaggtaca aagccataat
     1501 tgaattaatt gtcattagtg caatattctc atttgtgttg agagaatagt agaataaagt
     1561 cacgattaat gcgactctaa acaatacttg acatttcgcg caattgtttg gcttttctct
     1621 gtggaaaaat acaaaaattt tgtttaagac tggaataatc tgaaacattt tattgactga
     1681 aacaaactga taaacgtgga ctcgattatt gcctagggaa tttgaaaaaa caattatggt
     1741 aaaatattgc ctactaaaaa ttttaaaaca acaaaaagta cttaaaaaaa ttgccactca
     1801 tagcgcgact ttaaatcaat cacaggctta attgaagcgg aagcttcgtg tcattaaagc
     1861 gaacaattta gtaatgatgt agttaaaaat cgtacgatac gtaactaaag taaaatttgt
     1921 cgaaagatga aaccaattga ttaatttaaa tttgaacttt gtcccttgtt aacgtagtgc
     1981 aattttaaca ctagccaatt ttagactatt attcgctcgt acgatcgccg agggaaggac
     2041 attaaaaggc tgacacggct ctgcaattat ttttacacaa tgtgtgcaat ttaataaaca
     2101 aaaatgtaaa aaagtgccca aacatttgtt aaatgttaat ctgttcgagc ctttttacta
     2161 cgatctgtaa cacgcacaca ctgtatatta atcaaaaata agagtagcag gaattgatac
     2221 agcaggagta gcttaatttc taaaagggca ggcaaccaaa tatacaatac gattttttta
     2281 ttgtttttag gagattaatg taattaacaa tttatttgga tatttttagc gcatttaata
     2341 acaataacat atcaatgcca gtaaaatatt gtgataatgc ggttatattt ttttcgctta
     2401 attaaactaa cctaaaaaac tgacactgac agttgattgt ggttatgtca cccgtcactt
     2461 aacccacaaa aaatggaaat tctcgaattc aaagacttga atcactagtg aattcgcggc
     2521 cgcctgcagg tcgaccatat gggagagctc ccaacgcgtt ggatgcatag cttgagtatt
     2581 ctatagtgtc acctaaatag cttggcgtaa tcatggtcat agctgtttcc tgtgtgaaat
     2641 tgttatccgc tcacaattcc acacaacata cgagccggaa gcataaagtg taaagcctgg
     2701 ggtgcctaat gagtgagcta actcacatta attgcgttgc gctcactgcc cgctttccag
     2761 tcgggaaacc tgtcgtgcca gctgcattaa tgaatcggcc aacgcgcggg gagaggcggt
     2821 ttgcgtattg ggcgctcttc cgcttcctcg ctcactgact cgctgcgctc ggtcgttcgg
     2881 ctgcggcgag cggtatcagc tcactcaaag gcggtaatac ggttatccac agaatcaggg
     2941 gataacgcag gaaagaacat gtgagcaaaa ggccagcaaa aggccaggaa ccgtaaaaag
     3001 gccgcgttgc tggcgttttt ccataggctc cgcccccctg acgagcatca caaaaatcga
     3061 cgctcaagtc agaggtggcg aaacccgaca ggactataaa gataccaggc gtttccccct
     3121 ggaagctccc tcgtgcgctc tcctgttccg accctgccgc ttaccggata cctgtccgcc
     3181 tttctccctt cgggaagcgt ggcgctttct catagctcac gctgtaggta tctcagttcg
     3241 gtgtaggtcg ttcgctccaa gctgggctgt gtgcacgaac cccccgttca gcccgaccgc
     3301 tgcgccttat ccggtaacta tcgtcttgag tccaacccgg taagacacga cttatcgcca
     3361 ctggcagcag ccactggtaa caggattagc agagcgaggt atgtaggcgg tgctacagag
     3421 ttcttgaagt ggtggcctaa ctacggctac actagaagaa cagtatttgg tatctgcgct
     3481 ctgctgaagc cagttacctt cggaaaaaga gttggtagct cttgatccgg caaacaaacc
     3541 accgctggta gcggtggttt ttttgtttgc aagcagcaga ttacgcgcag aaaaaaagga
     3601 tctcaagaag atcctttgat cttttctacg gggtctgacg ctcagtggaa cgaaaactca
     3661 cgttaaggga ttttggtcat gagattatca aaaaggatct tcacctagat ccttttaaat
     3721 taaaaatgaa gttttaaatc aatctaaagt atatatgagt aaacttggtc tgacagttac
     3781 caatgcttaa tcagtgaggc acctatctca gcgatctgtc tatttcgttc atccatagtt
     3841 gcctgactcc ccgtcgtgta gataactacg atacgggagg gcttaccatc tggccccagt
     3901 gctgcaatga taccgcgaga cccacgctca ccggctccag atttatcagc aataaaccag
     3961 ccagccggaa gggccgagcg cagaagtggt cctgcaactt tatccgcctc catccagtct
     4021 attaattgtt gccgggaagc tagagtaagt agttcgccag ttaatagttt gcgcaacgtt
     4081 gttgccattg ctacaggcat cgtggtgtca cgctcgtcgt ttggtatggc ttcattcagc
     4141 tccggttccc aacgatcaag gcgagttaca tgatccccca tgttgtgcaa aaaagcggtt
     4201 agctccttcg gtcctccgat cgttgtcaga agtaagttgg ccgcagtgtt atcactcatg
     4261 gttatggcag cactgcataa ttctcttact gtcatgccat ccgtaagatg cttttctgtg
     4321 actggtgagt actcaaccaa gtcattctga gaatagtgta tgcggcgacc gagttgctct
     4381 tgcccggcgt caatacggga taataccgcg ccacatagca gaactttaaa agtgctcatc
     4441 attggaaaac gttcttcggg gcgaaaactc tcaaggatct taccgctgtt gagatccagt
     4501 tcgatgtaac ccactcgtgc acccaactga tcttcagcat cttttacttt caccagcgtt
     4561 tctgggtgag caaaaacagg aaggcaaaat gccgcaaaaa agggaataag ggcgacacgg
     4621 aaatgttgaa tactcatact cttccttttt caatattatt gaagcattta tcagggttat
     4681 tgtctcatga gcggatacat atttgaatgt atttagaaaa ataaacaaat aggggttccg
     4741 cgcacatttc cccgaaaagt gccacctgat gcggtgtgaa ataccgcaca gatgcgtaag
     4801 gagaaaatac cgcatcagga aattgtaagc gttaatattt tgttaaaatt cgcgttaaat
     4861 ttttgttaaa tcagctcatt ttttaaccaa taggccgaaa tcggcaaaat cccttataaa
     4921 tcaaaagaat agaccgagat agggttgagt gttgttccag tttggaacaa gagtccacta
     4981 ttaaagaacg tggactccaa cgtcaaaggg cgaaaaaccg tctatcaggg cgatggccca
     5041 ctacgtgaac catcacccta atcaagtttt ttggggtcga ggtgccgtaa agcactaaat
     5101 cggaacccta aagggagccc ccgatttaga gcttgacggg gaaagccggc gaacgtggcg
     5161 agaaaggaag ggaagaaagc gaaaggagcg ggcgctaggg cgctggcaag tgtagcggtc
     5221 acgctgcgcg taaccaccac acccgccgcg cttaatgcgc cgctacaggg cgcgtccatt
     5281 cgccattcag gctgcgcaac tgttgggaag ggcgatcggt gcgggcctct tcgctattac
     5341 gccagctggc gaaaggggga tgtgctgcaa ggcgattaag ttgggtaacg ccagggtttt
     5401 cccagtcacg acgttgtaaa acgacggcca gtgaattgta atacgactca ctatagggcg
     5461 aattgggccc gacgtcgcat gctcccggcc gccatggcgg ccgcgggaat tcgatt
//
LOCUS       Plasmid_-_pTC-AT        3633 bp    DNA     circular UNA 08-FEB-2018
DEFINITION  Vector [06] in Supplementary Table 8.
ACCESSION   urn.local...1513845000826.29
VERSION     urn.local...1513845000826.29
KEYWORDS    .
SOURCE      
  ORGANISM  
            .
FEATURES             Location/Qualifiers
     promoter        62..657
                     /created_by="User"
                     /modified_by="User"
                     /label="Tribolium ATub Promoter"
     ORF             658..>677
                     /created_by="User"
                     /modified_by="User"
                     /label="Tribolium ATub ORF"
     ORF             order(complement(679..798),complement(3430..60))
                     /created_by="User"
                     /modified_by="User"
                     /label="Beta-Galactosidase ORF"
     promoter        complement(757..776)
                     /created_by="User"
                     /modified_by="User"
                     /label="SP6 Promoter"
     rep_origin      1181..1795
                     /note="replicon of pMB1"
                     /Transferred_From="pUC57"
                     /Transferred_Similarity="100.00%"
                     /modified_by="User"
                     /label="Origin of Replication"
     ORF             complement(1955..2815)
                     /created_by="User"
                     /modified_by="User"
                     /label="Beta-Lactamase (AmpR) ORF"
     promoter        complement(2816..2920)
                     /created_by="User"
                     /modified_by="User"
                     /label="Beta-Lactamase Promoter"
     promoter        3617..>3633
                     /created_by="User"
                     /modified_by="User"
                     /label="T7 Promoter"
ORIGIN      
        1 gggcgaattg ggcccgacgt cgcatgctcc cggccgccat ggcggccgcg ggaattcgat
       61 tagatgtcta tgtatctccc gtgaaactat tttaaaagga gtttatcaca cgttttcata
      121 tctattgtct tatgaaagaa gggaaaagta gagttttctt gaagaaactg tcccaaaatt
      181 aatattattg aacaaaaaat tctgagaaat tcacactgca gtgaacggtt atgatggtgc
      241 aacgaccggg acctcagctg tataaaaaat ctgaaaataa ttgataatgg tcgaagacca
      301 taaggaaaaa taattcgaaa attaaaggca aagtatgaaa atgctggaaa taaatcggga
      361 aacaccgaat ttttggtcac aggaaccaac gaattttttt ttgaatattg atttgaaaag
      421 agatcgagaa caaggataac aatcttccgt tagagaccgt tggtaccgac atggcgggga
      481 gccaatcaga agtctggaaa tcgggcgttg gttgctgacg tcaacaagct tataaatagc
      541 aacgacagtt gaaaatcgaa tcaaagtcgt ttggaaaaag ccagagcttg tatttccgaa
      601 gcgtactccc gtttttctgc tcttttgtgg tgtaatttgt aaaactcaac taccaaaatg
      661 gtaagttatc ccatttcaat cactagtgaa ttcgcggccg cctgcaggtc gaccatatgg
      721 gagagctccc aacgcgttgg atgcatagct tgagtattct atagtgtcac ctaaatagct
      781 tggcgtaatc atggtcatag ctgtttcctg tgtgaaattg ttatccgctc acaattccac
      841 acaacatacg agccggaagc ataaagtgta aagcctgggg tgcctaatga gtgagctaac
      901 tcacattaat tgcgttgcgc tcactgcccg ctttccagtc gggaaacctg tcgtgccagc
      961 tgcattaatg aatcggccaa cgcgcgggga gaggcggttt gcgtattggg cgctcttccg
     1021 cttcctcgct cactgactcg ctgcgctcgg tcgttcggct gcggcgagcg gtatcagctc
     1081 actcaaaggc ggtaatacgg ttatccacag aatcagggga taacgcagga aagaacatgt
     1141 gagcaaaagg ccagcaaaag gccaggaacc gtaaaaaggc cgcgttgctg gcgtttttcc
     1201 ataggctccg cccccctgac gagcatcaca aaaatcgacg ctcaagtcag aggtggcgaa
     1261 acccgacagg actataaaga taccaggcgt ttccccctgg aagctccctc gtgcgctctc
     1321 ctgttccgac cctgccgctt accggatacc tgtccgcctt tctcccttcg ggaagcgtgg
     1381 cgctttctca tagctcacgc tgtaggtatc tcagttcggt gtaggtcgtt cgctccaagc
     1441 tgggctgtgt gcacgaaccc cccgttcagc ccgaccgctg cgccttatcc ggtaactatc
     1501 gtcttgagtc caacccggta agacacgact tatcgccact ggcagcagcc actggtaaca
     1561 ggattagcag agcgaggtat gtaggcggtg ctacagagtt cttgaagtgg tggcctaact
     1621 acggctacac tagaagaaca gtatttggta tctgcgctct gctgaagcca gttaccttcg
     1681 gaaaaagagt tggtagctct tgatccggca aacaaaccac cgctggtagc ggtggttttt
     1741 ttgtttgcaa gcagcagatt acgcgcagaa aaaaaggatc tcaagaagat cctttgatct
     1801 tttctacggg gtctgacgct cagtggaacg aaaactcacg ttaagggatt ttggtcatga
     1861 gattatcaaa aaggatcttc acctagatcc ttttaaatta aaaatgaagt tttaaatcaa
     1921 tctaaagtat atatgagtaa acttggtctg acagttacca atgcttaatc agtgaggcac
     1981 ctatctcagc gatctgtcta tttcgttcat ccatagttgc ctgactcccc gtcgtgtaga
     2041 taactacgat acgggagggc ttaccatctg gccccagtgc tgcaatgata ccgcgagacc
     2101 cacgctcacc ggctccagat ttatcagcaa taaaccagcc agccggaagg gccgagcgca
     2161 gaagtggtcc tgcaacttta tccgcctcca tccagtctat taattgttgc cgggaagcta
     2221 gagtaagtag ttcgccagtt aatagtttgc gcaacgttgt tgccattgct acaggcatcg
     2281 tggtgtcacg ctcgtcgttt ggtatggctt cattcagctc cggttcccaa cgatcaaggc
     2341 gagttacatg atcccccatg ttgtgcaaaa aagcggttag ctccttcggt cctccgatcg
     2401 ttgtcagaag taagttggcc gcagtgttat cactcatggt tatggcagca ctgcataatt
     2461 ctcttactgt catgccatcc gtaagatgct tttctgtgac tggtgagtac tcaaccaagt
     2521 cattctgaga atagtgtatg cggcgaccga gttgctcttg cccggcgtca atacgggata
     2581 ataccgcgcc acatagcaga actttaaaag tgctcatcat tggaaaacgt tcttcggggc
     2641 gaaaactctc aaggatctta ccgctgttga gatccagttc gatgtaaccc actcgtgcac
     2701 ccaactgatc ttcagcatct tttactttca ccagcgtttc tgggtgagca aaaacaggaa
     2761 ggcaaaatgc cgcaaaaaag ggaataaggg cgacacggaa atgttgaata ctcatactct
     2821 tcctttttca atattattga agcatttatc agggttattg tctcatgagc ggatacatat
     2881 ttgaatgtat ttagaaaaat aaacaaatag gggttccgcg cacatttccc cgaaaagtgc
     2941 cacctgatgc ggtgtgaaat accgcacaga tgcgtaagga gaaaataccg catcaggaaa
     3001 ttgtaagcgt taatattttg ttaaaattcg cgttaaattt ttgttaaatc agctcatttt
     3061 ttaaccaata ggccgaaatc ggcaaaatcc cttataaatc aaaagaatag accgagatag
     3121 ggttgagtgt tgttccagtt tggaacaaga gtccactatt aaagaacgtg gactccaacg
     3181 tcaaagggcg aaaaaccgtc tatcagggcg atggcccact acgtgaacca tcaccctaat
     3241 caagtttttt ggggtcgagg tgccgtaaag cactaaatcg gaaccctaaa gggagccccc
     3301 gatttagagc ttgacgggga aagccggcga acgtggcgag aaaggaaggg aagaaagcga
     3361 aaggagcggg cgctagggcg ctggcaagtg tagcggtcac gctgcgcgta accaccacac
     3421 ccgccgcgct taatgcgccg ctacagggcg cgtccattcg ccattcaggc tgcgcaactg
     3481 ttgggaaggg cgatcggtgc gggcctcttc gctattacgc cagctggcga aagggggatg
     3541 tgctgcaagg cgattaagtt gggtaacgcc agggttttcc cagtcacgac gttgtaaaac
     3601 gacggccagt gaattgtaat acgactcact ata
//
LOCUS       Plasmid_-_pTC-AT        4010 bp    DNA     circular UNA 21-DEC-2017
DEFINITION  Vector [13] in Supplementary Table 8.
ACCESSION   urn.local...1513845969746.107
VERSION     urn.local...1513845969746.107
KEYWORDS    .
SOURCE      
  ORGANISM  
            .
FEATURES             Location/Qualifiers
     SRIF_Element    68..75
                     /created_by="User"
                     /modified_by="User"
                     /label="AscI"
     promoter        76..671
                     /created_by="User"
                     /label="Tribolium ATub Promoter"
     ORF             672..1040
                     /created_by="User"
                     /label="Tribolium H2B ORF"
     SRIF_Element    1041..1048
                     /created_by="User"
                     /label="NotI"
     ORF             order(complement(1056..1175),complement(3807..60))
                     /created_by="User"
                     /modified_by="User"
                     /label="Beta-Galactosidase"
     promoter        complement(1134..1153)
                     /created_by="User"
                     /modified_by="User"
                     /label="SP6 Promoter"
     rep_origin      1558..2172
                     /note="replicon of pMB1"
                     /Transferred_From="pUC57"
                     /Transferred_Similarity="100.00%"
                     /modified_by="User"
                     /label="Origin of Replication"
     ORF             complement(2332..3192)
                     /created_by="User"
                     /modified_by="User"
                     /label="Beta-Lactamase (AmpR) ORF"
     promoter        complement(3193..3297)
                     /created_by="User"
                     /modified_by="User"
                     /label="Beta-Lactamase Promoter"
     promoter        3994..>4010
                     /created_by="User"
                     /modified_by="User"
                     /label="T7 Promoter"
ORIGIN      
        1 gggcgaattg ggcccgacgt cgcatgctcc cggccgccat ggcggccgcg ggaattcgat
       61 taaatttggc gcgccagatg tctatgtatc tcccgtgaaa ctattttaaa aggagtttat
      121 cacacgtttt catatctatt gtcttatgaa agaagggaaa agtagagttt tcttgaagaa
      181 actgtcccaa aattaatatt attgaacaaa aaattctgag aaattcacac tgcagtgaac
      241 ggttatgatg gtgcaacgac cgggacctca gctgtataaa aaatctgaaa ataattgata
      301 atggtcgaag accataagga aaaataattc gaaaattaaa ggcaaagtat gaaaatgctg
      361 gaaataaatc gggaaacacc gaatttttgg tcacaggaac caacgaattt ttttttgaat
      421 attgatttga aaagagatcg agaacaagga taacaatctt ccgttagaga ccgttggtac
      481 cgacatggcg gggagccaat cagaagtctg gaaatcgggc gttggttgct gacgtcaaca
      541 agcttataaa tagcaacgac agttgaaaat cgaatcaaag tcgtttggaa aaagccagag
      601 cttgtatttc cgaagcgtac tcccgttttt ctgctctttt gtggtgtaat ttgtaaaact
      661 caactaccaa aatgccacca aagacaagcg gtaaagcagc gaaaaaggct ggaaaagctc
      721 aaaagaatat ttcgaagagc gacaagaaaa agaagcgcag gaggaaggaa agctatgcaa
      781 tctatattta taaggtattg aagcaagtac accccgatac cggtatttcg agcaaggcga
      841 tgagcatcat gaacagtttc gttaatgata tctttgaacg gatcgccgct gaagcttctc
      901 gtcttgcgca ttacaacaag cgttcgacga ttacgagccg ggaaattcaa acagcggttc
      961 gtctcttgtt gcctggtgaa ttggcaaagc acgcagtctc tgaaggtacc aaagccgtca
     1021 ccaaatacac aagttcaaaa gcggccgcaa atttaatcac tagtgaattc gcggccgcct
     1081 gcaggtcgac catatgggag agctcccaac gcgttggatg catagcttga gtattctata
     1141 gtgtcaccta aatagcttgg cgtaatcatg gtcatagctg tttcctgtgt gaaattgtta
     1201 tccgctcaca attccacaca acatacgagc cggaagcata aagtgtaaag cctggggtgc
     1261 ctaatgagtg agctaactca cattaattgc gttgcgctca ctgcccgctt tccagtcggg
     1321 aaacctgtcg tgccagctgc attaatgaat cggccaacgc gcggggagag gcggtttgcg
     1381 tattgggcgc tcttccgctt cctcgctcac tgactcgctg cgctcggtcg ttcggctgcg
     1441 gcgagcggta tcagctcact caaaggcggt aatacggtta tccacagaat caggggataa
     1501 cgcaggaaag aacatgtgag caaaaggcca gcaaaaggcc aggaaccgta aaaaggccgc
     1561 gttgctggcg tttttccata ggctccgccc ccctgacgag catcacaaaa atcgacgctc
     1621 aagtcagagg tggcgaaacc cgacaggact ataaagatac caggcgtttc cccctggaag
     1681 ctccctcgtg cgctctcctg ttccgaccct gccgcttacc ggatacctgt ccgcctttct
     1741 cccttcggga agcgtggcgc tttctcatag ctcacgctgt aggtatctca gttcggtgta
     1801 ggtcgttcgc tccaagctgg gctgtgtgca cgaacccccc gttcagcccg accgctgcgc
     1861 cttatccggt aactatcgtc ttgagtccaa cccggtaaga cacgacttat cgccactggc
     1921 agcagccact ggtaacagga ttagcagagc gaggtatgta ggcggtgcta cagagttctt
     1981 gaagtggtgg cctaactacg gctacactag aagaacagta tttggtatct gcgctctgct
     2041 gaagccagtt accttcggaa aaagagttgg tagctcttga tccggcaaac aaaccaccgc
     2101 tggtagcggt ggtttttttg tttgcaagca gcagattacg cgcagaaaaa aaggatctca
     2161 agaagatcct ttgatctttt ctacggggtc tgacgctcag tggaacgaaa actcacgtta
     2221 agggattttg gtcatgagat tatcaaaaag gatcttcacc tagatccttt taaattaaaa
     2281 atgaagtttt aaatcaatct aaagtatata tgagtaaact tggtctgaca gttaccaatg
     2341 cttaatcagt gaggcaccta tctcagcgat ctgtctattt cgttcatcca tagttgcctg
     2401 actccccgtc gtgtagataa ctacgatacg ggagggctta ccatctggcc ccagtgctgc
     2461 aatgataccg cgagacccac gctcaccggc tccagattta tcagcaataa accagccagc
     2521 cggaagggcc gagcgcagaa gtggtcctgc aactttatcc gcctccatcc agtctattaa
     2581 ttgttgccgg gaagctagag taagtagttc gccagttaat agtttgcgca acgttgttgc
     2641 cattgctaca ggcatcgtgg tgtcacgctc gtcgtttggt atggcttcat tcagctccgg
     2701 ttcccaacga tcaaggcgag ttacatgatc ccccatgttg tgcaaaaaag cggttagctc
     2761 cttcggtcct ccgatcgttg tcagaagtaa gttggccgca gtgttatcac tcatggttat
     2821 ggcagcactg cataattctc ttactgtcat gccatccgta agatgctttt ctgtgactgg
     2881 tgagtactca accaagtcat tctgagaata gtgtatgcgg cgaccgagtt gctcttgccc
     2941 ggcgtcaata cgggataata ccgcgccaca tagcagaact ttaaaagtgc tcatcattgg
     3001 aaaacgttct tcggggcgaa aactctcaag gatcttaccg ctgttgagat ccagttcgat
     3061 gtaacccact cgtgcaccca actgatcttc agcatctttt actttcacca gcgtttctgg
     3121 gtgagcaaaa acaggaaggc aaaatgccgc aaaaaaggga ataagggcga cacggaaatg
     3181 ttgaatactc atactcttcc tttttcaata ttattgaagc atttatcagg gttattgtct
     3241 catgagcgga tacatatttg aatgtattta gaaaaataaa caaatagggg ttccgcgcac
     3301 atttccccga aaagtgccac ctgatgcggt gtgaaatacc gcacagatgc gtaaggagaa
     3361 aataccgcat caggaaattg taagcgttaa tattttgtta aaattcgcgt taaatttttg
     3421 ttaaatcagc tcatttttta accaataggc cgaaatcggc aaaatccctt ataaatcaaa
     3481 agaatagacc gagatagggt tgagtgttgt tccagtttgg aacaagagtc cactattaaa
     3541 gaacgtggac tccaacgtca aagggcgaaa aaccgtctat cagggcgatg gcccactacg
     3601 tgaaccatca ccctaatcaa gttttttggg gtcgaggtgc cgtaaagcac taaatcggaa
     3661 ccctaaaggg agcccccgat ttagagcttg acggggaaag ccggcgaacg tggcgagaaa
     3721 ggaagggaag aaagcgaaag gagcgggcgc tagggcgctg gcaagtgtag cggtcacgct
     3781 gcgcgtaacc accacacccg ccgcgcttaa tgcgccgcta cagggcgcgt ccattcgcca
     3841 ttcaggctgc gcaactgttg ggaagggcga tcggtgcggg cctcttcgct attacgccag
     3901 ctggcgaaag ggggatgtgc tgcaaggcga ttaagttggg taacgccagg gttttcccag
     3961 tcacgacgtt gtaaaacgac ggccagtgaa ttgtaatacg actcactata
//
LOCUS       Plasmid_-_pTC-HS        3778 bp    DNA     circular UNA 08-FEB-2018
DEFINITION  Vector [07] in Supplementary Table 8.
ACCESSION   urn.local...1513845576436.57
VERSION     urn.local...1513845576436.57
KEYWORDS    .
SOURCE      
  ORGANISM  
            .
FEATURES             Location/Qualifiers
     promoter        62..794
                     /created_by="User"
                     /label="Tribolium HSP68 Promoter"
     ORF             795..>822
                     /created_by="User"
                     /modified_by="User"
                     /label="Tribolium HSP68 ORF"
     ORF             order(complement(824..943),complement(3575..60))
                     /created_by="User"
                     /modified_by="User"
                     /label="Beta-Galactosidase ORF"
     promoter        complement(902..921)
                     /created_by="User"
                     /modified_by="User"
                     /label="SP6 Promoter"
     rep_origin      1326..1940
                     /note="replicon of pMB1"
                     /Transferred_From="pUC57"
                     /Transferred_Similarity="100.00%"
                     /modified_by="User"
                     /label="Origin of Replication"
     ORF             complement(2100..2960)
                     /created_by="User"
                     /modified_by="User"
                     /label="Beta-Lactamase (AmpR) ORF"
     promoter        complement(2961..3065)
                     /created_by="User"
                     /modified_by="User"
                     /label="Beta-Lactamase Promoter"
     promoter        3762..>3778
                     /created_by="User"
                     /modified_by="User"
                     /label="T7 Promoter"
ORIGIN      
        1 gggcgaattg ggcccgacgt cgcatgctcc cggccgccat ggcggccgcg ggaattcgat
       61 tgaaagtcgg gaccgaaggt cttaataaaa ataaaaattt caaccttcaa taaaaaattg
      121 ttctttattt attattaatc actattattt aggcatcttc tgtaaaagta attgattata
      181 aacgataaaa gtaaaaataa ggattaatct aaaacatttt acttaaagac ctattaataa
      241 gtttaaaaag aaaaaaaata ggaaaattgt tttattaaaa ttgctatgac aatccaactt
      301 tggcatatgt atatgaaatc aaaacaattc actactcatt cataatattg ccgaacttta
      361 ccaaattaaa aataaacata aaatagtcaa caactcattc gttatgtaac gttttttttt
      421 aaatgcatta atatataatg attgttttta ttttggaagt tgaaataaat tagggcacaa
      481 ccagtttcca ctattctcct ttatctttac ggaaatagca tgaataatac cgaaaaggcc
      541 gttttaaaaa taaaaattcg agaaaattca aacgcaaatc aatggaaact tcgagatcat
      601 tcggtgaagt tcgagacgaa ttccccgttt catatataag cgcggtctcg cggcgcgttg
      661 tcagtgaatt tgaatcaagc gaagcgaaag caacaaagct aagcaagcga ctcaaagcaa
      721 attttcaaag cgactttaac aaagttgagt gaattattta ctagtgaatt caaagtaaat
      781 ccaaaagtgc aaaaatggtg aaatctccag cagttggtat tgaatcacta gtgaattcgc
      841 ggccgcctgc aggtcgacca tatgggagag ctcccaacgc gttggatgca tagcttgagt
      901 attctatagt gtcacctaaa tagcttggcg taatcatggt catagctgtt tcctgtgtga
      961 aattgttatc cgctcacaat tccacacaac atacgagccg gaagcataaa gtgtaaagcc
     1021 tggggtgcct aatgagtgag ctaactcaca ttaattgcgt tgcgctcact gcccgctttc
     1081 cagtcgggaa acctgtcgtg ccagctgcat taatgaatcg gccaacgcgc ggggagaggc
     1141 ggtttgcgta ttgggcgctc ttccgcttcc tcgctcactg actcgctgcg ctcggtcgtt
     1201 cggctgcggc gagcggtatc agctcactca aaggcggtaa tacggttatc cacagaatca
     1261 ggggataacg caggaaagaa catgtgagca aaaggccagc aaaaggccag gaaccgtaaa
     1321 aaggccgcgt tgctggcgtt tttccatagg ctccgccccc ctgacgagca tcacaaaaat
     1381 cgacgctcaa gtcagaggtg gcgaaacccg acaggactat aaagatacca ggcgtttccc
     1441 cctggaagct ccctcgtgcg ctctcctgtt ccgaccctgc cgcttaccgg atacctgtcc
     1501 gcctttctcc cttcgggaag cgtggcgctt tctcatagct cacgctgtag gtatctcagt
     1561 tcggtgtagg tcgttcgctc caagctgggc tgtgtgcacg aaccccccgt tcagcccgac
     1621 cgctgcgcct tatccggtaa ctatcgtctt gagtccaacc cggtaagaca cgacttatcg
     1681 ccactggcag cagccactgg taacaggatt agcagagcga ggtatgtagg cggtgctaca
     1741 gagttcttga agtggtggcc taactacggc tacactagaa gaacagtatt tggtatctgc
     1801 gctctgctga agccagttac cttcggaaaa agagttggta gctcttgatc cggcaaacaa
     1861 accaccgctg gtagcggtgg tttttttgtt tgcaagcagc agattacgcg cagaaaaaaa
     1921 ggatctcaag aagatccttt gatcttttct acggggtctg acgctcagtg gaacgaaaac
     1981 tcacgttaag ggattttggt catgagatta tcaaaaagga tcttcaccta gatcctttta
     2041 aattaaaaat gaagttttaa atcaatctaa agtatatatg agtaaacttg gtctgacagt
     2101 taccaatgct taatcagtga ggcacctatc tcagcgatct gtctatttcg ttcatccata
     2161 gttgcctgac tccccgtcgt gtagataact acgatacggg agggcttacc atctggcccc
     2221 agtgctgcaa tgataccgcg agacccacgc tcaccggctc cagatttatc agcaataaac
     2281 cagccagccg gaagggccga gcgcagaagt ggtcctgcaa ctttatccgc ctccatccag
     2341 tctattaatt gttgccggga agctagagta agtagttcgc cagttaatag tttgcgcaac
     2401 gttgttgcca ttgctacagg catcgtggtg tcacgctcgt cgtttggtat ggcttcattc
     2461 agctccggtt cccaacgatc aaggcgagtt acatgatccc ccatgttgtg caaaaaagcg
     2521 gttagctcct tcggtcctcc gatcgttgtc agaagtaagt tggccgcagt gttatcactc
     2581 atggttatgg cagcactgca taattctctt actgtcatgc catccgtaag atgcttttct
     2641 gtgactggtg agtactcaac caagtcattc tgagaatagt gtatgcggcg accgagttgc
     2701 tcttgcccgg cgtcaatacg ggataatacc gcgccacata gcagaacttt aaaagtgctc
     2761 atcattggaa aacgttcttc ggggcgaaaa ctctcaagga tcttaccgct gttgagatcc
     2821 agttcgatgt aacccactcg tgcacccaac tgatcttcag catcttttac tttcaccagc
     2881 gtttctgggt gagcaaaaac aggaaggcaa aatgccgcaa aaaagggaat aagggcgaca
     2941 cggaaatgtt gaatactcat actcttcctt tttcaatatt attgaagcat ttatcagggt
     3001 tattgtctca tgagcggata catatttgaa tgtatttaga aaaataaaca aataggggtt
     3061 ccgcgcacat ttccccgaaa agtgccacct gatgcggtgt gaaataccgc acagatgcgt
     3121 aaggagaaaa taccgcatca ggaaattgta agcgttaata ttttgttaaa attcgcgtta
     3181 aatttttgtt aaatcagctc attttttaac caataggccg aaatcggcaa aatcccttat
     3241 aaatcaaaag aatagaccga gatagggttg agtgttgttc cagtttggaa caagagtcca
     3301 ctattaaaga acgtggactc caacgtcaaa gggcgaaaaa ccgtctatca gggcgatggc
     3361 ccactacgtg aaccatcacc ctaatcaagt tttttggggt cgaggtgccg taaagcacta
     3421 aatcggaacc ctaaagggag cccccgattt agagcttgac ggggaaagcc ggcgaacgtg
     3481 gcgagaaagg aagggaagaa agcgaaagga gcgggcgcta gggcgctggc aagtgtagcg
     3541 gtcacgctgc gcgtaaccac cacacccgcc gcgcttaatg cgccgctaca gggcgcgtcc
     3601 attcgccatt caggctgcgc aactgttggg aagggcgatc ggtgcgggcc tcttcgctat
     3661 tacgccagct ggcgaaaggg ggatgtgctg caaggcgatt aagttgggta acgccagggt
     3721 tttcccagtc acgacgttgt aaaacgacgg ccagtgaatt gtaatacgac tcactata
//
LOCUS       Plasmid_-_pTC-HS        5073 bp    DNA     circular UNA 21-DEC-2017
DEFINITION  Vector [12] in Supplementary Table 8.
ACCESSION   urn.local...1513846387785.147
VERSION     urn.local...1513846387785.147
KEYWORDS    .
SOURCE      
  ORGANISM  
            .
FEATURES             Location/Qualifiers
     ORF             order(complement(2119..2238),complement(<1..60),
                     complement(4870..>5073))
                     /created_by="User"
                     /modified_by="User"
                     /label="Beta-Galactosidase ORF"
     SRIF_Element    68..73
                     /created_by="User"
                     /modified_by="User"
                     /label="AflII"
     promoter        74..805
                     /created_by="User"
                     /modified_by="User"
                     /label="Tribolium HSP68 Promoter"
     ORF             806..1861
                     /created_by="User"
                     /modified_by="User"
                     /label="NLS-Cre ORF"
     polyA_signal    1862..2105
                     /created_by="User"
                     /modified_by="User"
                     /label="SV40 Poly(A)"
     SRIF_Element    2106..2111
                     /created_by="User"
                     /label="XhoI"
     promoter        complement(2197..2216)
                     /created_by="User"
                     /modified_by="User"
                     /label="SP6 Promoter"
     rep_origin      2621..3235
                     /note="replicon of pMB1"
                     /Transferred_From="pUC57"
                     /Transferred_Similarity="100.00%"
                     /modified_by="User"
                     /label="Origin of Replication"
     ORF             complement(3395..4255)
                     /created_by="User"
                     /modified_by="User"
                     /label="Beta-Lactamase (AmpR) ORF"
     promoter        complement(4256..4360)
                     /created_by="User"
                     /modified_by="User"
                     /label="Beta-Lactamase Promoter"
     promoter        5057..>5073
                     /created_by="User"
                     /modified_by="User"
                     /label="T7 Promoter"
ORIGIN      
        1 gggcgaattg ggcccgacgt cgcatgctcc cggccgccat ggcggccgcg ggaattcgat
       61 taaatttgct agcaaagtcg ggaccgaagg tcttaataaa aataaaaatt tcaaccttca
      121 ataaaaaatt gttctttatt tattattaat cactattatt taggcatctt ctgtaaaagt
      181 aattgattat aaacgataaa agtaaaaata aggattaatc taaaacattt tacttaaaga
      241 cctattaata agtttaaaaa gaaaaaaaat aggaaaattg ttttattaaa attgctatga
      301 caatccaact ttggcatatg tatatgaaat caaaacaatt cactactcat tcataatatt
      361 gccgaacttt accaaattaa aaataaacat aaaatagtca acaactcatt cgttatgtaa
      421 cgtttttttt taaatgcatt aatatataat gattgttttt attttggaag ttgaaataaa
      481 ttagggcaca accagtttcc actattctcc tttatcttta cggaaatagc atgaataata
      541 ccgaaaaggc cgttttaaaa ataaaaattc gagaaaattc aaacgcaaat caatggaaac
      601 ttcgagatca ttcggtgaag ttcgagacga attccccgtt tcatatataa gcgcggtctc
      661 gcggcgcgtt gtcagtgaat ttgaatcaag cgaagcgaaa gcaacaaagc taagcaagcg
      721 actcaaagca aattttcaaa gcgactttaa caaagttgag tgaattattt actagtgaat
      781 tcaaagtaaa tccaaaagtg caaaaatggc ccccaagaag aagaggaagg tgtccaattt
      841 actgaccgta caccaaaatt tgcctgcatt accggtcgat gcaacgagtg atgaggttcg
      901 caagaacctg atggacatgt tcagggatcg ccaggcgttt tctgagcata cctggaaaat
      961 gcttctgtcc gtttgccggt cgtgggcggc atggtgcaag ttgaataacc ggaaatggtt
     1021 tcccgcagaa cctgaagatg ttcgcgatta tcttctatat cttcaggcgc gcggtctggc
     1081 agtaaaaact atccagcaac atttgggcca gctaaacatg cttcatcgtc ggtccgggct
     1141 gccacgacca agtgacagca atgctgtttc actggttatg cggcggatcc gaaaagaaaa
     1201 cgttgatgcc ggtgaacgtg caaaacaggc tctagcgttc gaacgcactg atttcgacca
     1261 ggttcgttca ctcatggaaa atagcgatcg ctgccaggat atacgtaatc tggcatttct
     1321 ggggattgct tataacaccc tgttacgtat agccgaaatt gccaggatca gggttaaaga
     1381 tatctcacgt actgacggtg ggagaatgtt aatccatatt ggcagaacga aaacgctggt
     1441 tagcaccgca ggtgtagaga aggcacttag cctgggggta actaaactgg tcgagcgatg
     1501 gatttccgtc tctggtgtag ctgatgatcc gaataactac ctgttttgcc gggtcagaaa
     1561 aaatggtgtt gccgcgccat ctgccaccag ccagctatca actcgcgccc tggaagggat
     1621 ttttgaagca actcatcgat tgatttacgg cgctaaggat gactctggtc agagatacct
     1681 ggcctggtct ggacacagtg cccgtgtcgg agccgcgcga gatatggccc gcgctggagt
     1741 ttcaataccg gagatcatgc aagctggtgg ctggaccaat gtaaatattg tcatgaacta
     1801 tatccgtaac ctggatagtg aaacaggggc aatggtgcgc ctgctggaag atggcgatta
     1861 gtgcggccgc gactctagat cataatcagc cataccacat ttgtagaggt tttacttgct
     1921 ttaaaaaacc tcccacacct ccccctgaac ctgaaacata aaatgaatgc aattgttgtt
     1981 gttaacttgt ttattgcagc ttataatggt tacaaataaa gcaatagcat cacaaatttc
     2041 acaaataaag catttttttc actgcattct agttgtggtt tgtccaaact catcaatgta
     2101 tcttactcga gaaatttaat cactagtgaa ttcgcggccg cctgcaggtc gaccatatgg
     2161 gagagctccc aacgcgttgg atgcatagct tgagtattct atagtgtcac ctaaatagct
     2221 tggcgtaatc atggtcatag ctgtttcctg tgtgaaattg ttatccgctc acaattccac
     2281 acaacatacg agccggaagc ataaagtgta aagcctgggg tgcctaatga gtgagctaac
     2341 tcacattaat tgcgttgcgc tcactgcccg ctttccagtc gggaaacctg tcgtgccagc
     2401 tgcattaatg aatcggccaa cgcgcgggga gaggcggttt gcgtattggg cgctcttccg
     2461 cttcctcgct cactgactcg ctgcgctcgg tcgttcggct gcggcgagcg gtatcagctc
     2521 actcaaaggc ggtaatacgg ttatccacag aatcagggga taacgcagga aagaacatgt
     2581 gagcaaaagg ccagcaaaag gccaggaacc gtaaaaaggc cgcgttgctg gcgtttttcc
     2641 ataggctccg cccccctgac gagcatcaca aaaatcgacg ctcaagtcag aggtggcgaa
     2701 acccgacagg actataaaga taccaggcgt ttccccctgg aagctccctc gtgcgctctc
     2761 ctgttccgac cctgccgctt accggatacc tgtccgcctt tctcccttcg ggaagcgtgg
     2821 cgctttctca tagctcacgc tgtaggtatc tcagttcggt gtaggtcgtt cgctccaagc
     2881 tgggctgtgt gcacgaaccc cccgttcagc ccgaccgctg cgccttatcc ggtaactatc
     2941 gtcttgagtc caacccggta agacacgact tatcgccact ggcagcagcc actggtaaca
     3001 ggattagcag agcgaggtat gtaggcggtg ctacagagtt cttgaagtgg tggcctaact
     3061 acggctacac tagaagaaca gtatttggta tctgcgctct gctgaagcca gttaccttcg
     3121 gaaaaagagt tggtagctct tgatccggca aacaaaccac cgctggtagc ggtggttttt
     3181 ttgtttgcaa gcagcagatt acgcgcagaa aaaaaggatc tcaagaagat cctttgatct
     3241 tttctacggg gtctgacgct cagtggaacg aaaactcacg ttaagggatt ttggtcatga
     3301 gattatcaaa aaggatcttc acctagatcc ttttaaatta aaaatgaagt tttaaatcaa
     3361 tctaaagtat atatgagtaa acttggtctg acagttacca atgcttaatc agtgaggcac
     3421 ctatctcagc gatctgtcta tttcgttcat ccatagttgc ctgactcccc gtcgtgtaga
     3481 taactacgat acgggagggc ttaccatctg gccccagtgc tgcaatgata ccgcgagacc
     3541 cacgctcacc ggctccagat ttatcagcaa taaaccagcc agccggaagg gccgagcgca
     3601 gaagtggtcc tgcaacttta tccgcctcca tccagtctat taattgttgc cgggaagcta
     3661 gagtaagtag ttcgccagtt aatagtttgc gcaacgttgt tgccattgct acaggcatcg
     3721 tggtgtcacg ctcgtcgttt ggtatggctt cattcagctc cggttcccaa cgatcaaggc
     3781 gagttacatg atcccccatg ttgtgcaaaa aagcggttag ctccttcggt cctccgatcg
     3841 ttgtcagaag taagttggcc gcagtgttat cactcatggt tatggcagca ctgcataatt
     3901 ctcttactgt catgccatcc gtaagatgct tttctgtgac tggtgagtac tcaaccaagt
     3961 cattctgaga atagtgtatg cggcgaccga gttgctcttg cccggcgtca atacgggata
     4021 ataccgcgcc acatagcaga actttaaaag tgctcatcat tggaaaacgt tcttcggggc
     4081 gaaaactctc aaggatctta ccgctgttga gatccagttc gatgtaaccc actcgtgcac
     4141 ccaactgatc ttcagcatct tttactttca ccagcgtttc tgggtgagca aaaacaggaa
     4201 ggcaaaatgc cgcaaaaaag ggaataaggg cgacacggaa atgttgaata ctcatactct
     4261 tcctttttca atattattga agcatttatc agggttattg tctcatgagc ggatacatat
     4321 ttgaatgtat ttagaaaaat aaacaaatag gggttccgcg cacatttccc cgaaaagtgc
     4381 cacctgatgc ggtgtgaaat accgcacaga tgcgtaagga gaaaataccg catcaggaaa
     4441 ttgtaagcgt taatattttg ttaaaattcg cgttaaattt ttgttaaatc agctcatttt
     4501 ttaaccaata ggccgaaatc ggcaaaatcc cttataaatc aaaagaatag accgagatag
     4561 ggttgagtgt tgttccagtt tggaacaaga gtccactatt aaagaacgtg gactccaacg
     4621 tcaaagggcg aaaaaccgtc tatcagggcg atggcccact acgtgaacca tcaccctaat
     4681 caagtttttt ggggtcgagg tgccgtaaag cactaaatcg gaaccctaaa gggagccccc
     4741 gatttagagc ttgacgggga aagccggcga acgtggcgag aaaggaaggg aagaaagcga
     4801 aaggagcggg cgctagggcg ctggcaagtg tagcggtcac gctgcgcgta accaccacac
     4861 ccgccgcgct taatgcgccg ctacagggcg cgtccattcg ccattcaggc tgcgcaactg
     4921 ttgggaaggg cgatcggtgc gggcctcttc gctattacgc cagctggcga aagggggatg
     4981 tgctgcaagg cgattaagtt gggtaacgcc agggttttcc cagtcacgac gttgtaaaac
     5041 gacggccagt gaattgtaat acgactcact ata
//
LOCUS       Plasmid_-_pTC-Ze        4599 bp    DNA     circular UNA 08-FEB-2018
DEFINITION  Vector [08] in Supplementary Table 8.
ACCESSION   urn.local...1513845781476.85
VERSION     urn.local...1513845781476.85
KEYWORDS    .
SOURCE      
  ORGANISM  
            .
FEATURES             Location/Qualifiers
     promoter        62..1624
                     /created_by="User"
                     /modified_by="User"
                     /label="Tribolium Zen1 Promoter"
     ORF             1625..>1643
                     /created_by="User"
                     /modified_by="User"
                     /label="Tribolium Zen1 ORF"
     ORF             order(complement(1645..1764),complement(4396..60))
                     /created_by="User"
                     /modified_by="User"
                     /label="Beta-Galactosidase ORF"
     promoter        complement(1723..1742)
                     /created_by="User"
                     /modified_by="User"
                     /label="SP6 Promoter"
     rep_origin      2147..2761
                     /note="replicon of pMB1"
                     /Transferred_From="pUC57"
                     /Transferred_Similarity="100.00%"
                     /modified_by="User"
                     /label="Origin of Replication"
     ORF             complement(2921..3781)
                     /created_by="User"
                     /modified_by="User"
                     /label="Beta-Lactamase (AmpR) ORF"
     promoter        complement(3782..3886)
                     /created_by="User"
                     /modified_by="User"
                     /label="Beta-Lactamase Promoter"
     promoter        4583..>4599
                     /created_by="User"
                     /modified_by="User"
                     /label="T7 Promoter"
ORIGIN      
        1 gggcgaattg ggcccgacgt cgcatgctcc cggccgccat ggcggccgcg ggaattcgat
       61 taaatgcatg attaactgat catgtgacca aattgaatta atttgattag tctcttgtct
      121 ttgtaaactt ttaacagcgc aattaacttt aactttaaac cggctcaaag actaattaat
      181 tttttatact agtgaaaaaa ataatacctg taacccttgt cagtacagaa acatttaaaa
      241 ctttaggggt aaaaagagat aaaaaagcat tagataatta attttagcat ttaacgtttt
      301 ccatcaaata tttttgccgt aaacatttac aaaaatttta aaataaatct tgccattgtc
      361 tttattgttt aatctttcgt tgtttacatc tatgttccct aaatcaggta atgccttttc
      421 atccatacac ctgtagaatt cgagtttctc taagactttc tgacgcaata cccccaactg
      481 agtgaaagtt ggcgaattta tggaaagtaa aattctccaa atcgctcgat ttccaatcaa
      541 acgccacatt ttagcaaaga gtgaatcaca aaaagcaaag ctattccgct gcttattgaa
      601 cattcaactc gataaactcg tcttttgtaa agcgcatctc gtaaacaaaa tttatcgtgg
      661 gtgctttagc taaacaggta caaataaagt tatttgccca agtacataat aaaaacaata
      721 aacatgtaat aaaataataa agtgtgtagt caacgacccg atgacaagcg agcagcgatg
      781 tggtgacgtc actcacccct gcgttaggga tgatatatgg cggcggttag aagatcgcgc
      841 agcggccatc actcaaatca attcacccgc acaacgtatt tgacaatcct tgtctctctc
      901 ttctacgtgt gctgaataaa cacgtaaata gggacatgag caaaattttt ttcatttttc
      961 gtctcgcctt caaaatgggc ttctaattac caagttcgga aaagttccgt tccttgcaaa
     1021 ctatgaggaa gtagacagaa aatcatgcaa actattgcca gtctcgatca tatcgagcat
     1081 atggctctaa tcgtgccatt aatgctcatt gttggacttt cggattaggg aaaaaatttc
     1141 caagtctagc catggacttt ggctcgtctc gccctcacag caggaatcgc tgcaagcgaa
     1201 ccggcccaaa gcgctctccc aactccaacc caataaacat tattattaat tattttgcta
     1261 cagcaagtgc taactcattc ttaattgttg ttaatcagtc acacatttaa tttgtttact
     1321 aaatagttac taaaagtgtg cacttgacac atttcgaatc gattaaacaa tatctatcgt
     1381 cacttttatt attgtttaat gtttcatttt tattataaaa atggaattaa agtagttttg
     1441 ttcttaaaat taattttttt ggtaactgag gaaaacaacc cgtgagcaac tttcttgagg
     1501 gtatgcaaaa ataaacacta atccctaaag gggtgggaca aggtactata aaatctctct
     1561 tggcccaaac aaatttgtca gtgtttatcc tgttgtgagt cagtgcaaac ttcactttga
     1621 cgaaatgtct tactcccaat ttgaatcact agtgaattcg cggccgcctg caggtcgacc
     1681 atatgggaga gctcccaacg cgttggatgc atagcttgag tattctatag tgtcacctaa
     1741 atagcttggc gtaatcatgg tcatagctgt ttcctgtgtg aaattgttat ccgctcacaa
     1801 ttccacacaa catacgagcc ggaagcataa agtgtaaagc ctggggtgcc taatgagtga
     1861 gctaactcac attaattgcg ttgcgctcac tgcccgcttt ccagtcggga aacctgtcgt
     1921 gccagctgca ttaatgaatc ggccaacgcg cggggagagg cggtttgcgt attgggcgct
     1981 cttccgcttc ctcgctcact gactcgctgc gctcggtcgt tcggctgcgg cgagcggtat
     2041 cagctcactc aaaggcggta atacggttat ccacagaatc aggggataac gcaggaaaga
     2101 acatgtgagc aaaaggccag caaaaggcca ggaaccgtaa aaaggccgcg ttgctggcgt
     2161 ttttccatag gctccgcccc cctgacgagc atcacaaaaa tcgacgctca agtcagaggt
     2221 ggcgaaaccc gacaggacta taaagatacc aggcgtttcc ccctggaagc tccctcgtgc
     2281 gctctcctgt tccgaccctg ccgcttaccg gatacctgtc cgcctttctc ccttcgggaa
     2341 gcgtggcgct ttctcatagc tcacgctgta ggtatctcag ttcggtgtag gtcgttcgct
     2401 ccaagctggg ctgtgtgcac gaaccccccg ttcagcccga ccgctgcgcc ttatccggta
     2461 actatcgtct tgagtccaac ccggtaagac acgacttatc gccactggca gcagccactg
     2521 gtaacaggat tagcagagcg aggtatgtag gcggtgctac agagttcttg aagtggtggc
     2581 ctaactacgg ctacactaga agaacagtat ttggtatctg cgctctgctg aagccagtta
     2641 ccttcggaaa aagagttggt agctcttgat ccggcaaaca aaccaccgct ggtagcggtg
     2701 gtttttttgt ttgcaagcag cagattacgc gcagaaaaaa aggatctcaa gaagatcctt
     2761 tgatcttttc tacggggtct gacgctcagt ggaacgaaaa ctcacgttaa gggattttgg
     2821 tcatgagatt atcaaaaagg atcttcacct agatcctttt aaattaaaaa tgaagtttta
     2881 aatcaatcta aagtatatat gagtaaactt ggtctgacag ttaccaatgc ttaatcagtg
     2941 aggcacctat ctcagcgatc tgtctatttc gttcatccat agttgcctga ctccccgtcg
     3001 tgtagataac tacgatacgg gagggcttac catctggccc cagtgctgca atgataccgc
     3061 gagacccacg ctcaccggct ccagatttat cagcaataaa ccagccagcc ggaagggccg
     3121 agcgcagaag tggtcctgca actttatccg cctccatcca gtctattaat tgttgccggg
     3181 aagctagagt aagtagttcg ccagttaata gtttgcgcaa cgttgttgcc attgctacag
     3241 gcatcgtggt gtcacgctcg tcgtttggta tggcttcatt cagctccggt tcccaacgat
     3301 caaggcgagt tacatgatcc cccatgttgt gcaaaaaagc ggttagctcc ttcggtcctc
     3361 cgatcgttgt cagaagtaag ttggccgcag tgttatcact catggttatg gcagcactgc
     3421 ataattctct tactgtcatg ccatccgtaa gatgcttttc tgtgactggt gagtactcaa
     3481 ccaagtcatt ctgagaatag tgtatgcggc gaccgagttg ctcttgcccg gcgtcaatac
     3541 gggataatac cgcgccacat agcagaactt taaaagtgct catcattgga aaacgttctt
     3601 cggggcgaaa actctcaagg atcttaccgc tgttgagatc cagttcgatg taacccactc
     3661 gtgcacccaa ctgatcttca gcatctttta ctttcaccag cgtttctggg tgagcaaaaa
     3721 caggaaggca aaatgccgca aaaaagggaa taagggcgac acggaaatgt tgaatactca
     3781 tactcttcct ttttcaatat tattgaagca tttatcaggg ttattgtctc atgagcggat
     3841 acatatttga atgtatttag aaaaataaac aaataggggt tccgcgcaca tttccccgaa
     3901 aagtgccacc tgatgcggtg tgaaataccg cacagatgcg taaggagaaa ataccgcatc
     3961 aggaaattgt aagcgttaat attttgttaa aattcgcgtt aaatttttgt taaatcagct
     4021 cattttttaa ccaataggcc gaaatcggca aaatccctta taaatcaaaa gaatagaccg
     4081 agatagggtt gagtgttgtt ccagtttgga acaagagtcc actattaaag aacgtggact
     4141 ccaacgtcaa agggcgaaaa accgtctatc agggcgatgg cccactacgt gaaccatcac
     4201 cctaatcaag ttttttgggg tcgaggtgcc gtaaagcact aaatcggaac cctaaaggga
     4261 gcccccgatt tagagcttga cggggaaagc cggcgaacgt ggcgagaaag gaagggaaga
     4321 aagcgaaagg agcgggcgct agggcgctgg caagtgtagc ggtcacgctg cgcgtaacca
     4381 ccacacccgc cgcgcttaat gcgccgctac agggcgcgtc cattcgccat tcaggctgcg
     4441 caactgttgg gaagggcgat cggtgcgggc ctcttcgcta ttacgccagc tggcgaaagg
     4501 gggatgtgct gcaaggcgat taagttgggt aacgccaggg ttttcccagt cacgacgttg
     4561 taaaacgacg gccagtgaat tgtaatacga ctcactata
//
LOCUS       Plasmid_-_pTriEx        6757 bp ds-DNA     circular SYN 21-DEC-2017
DEFINITION  Vector [05] in Supplementary Table 8.
ACCESSION   . (modified)
VERSION     .
KEYWORDS    pTriEx-HTNC.
SOURCE      null
  ORGANISM  
            .
REFERENCE   1  (bases 1 to 6757)
  AUTHORS   Peitz, M, Pfannkuche, K, Rajewsky, K, Edenhofer and F
  TITLE     Ability of the hydrophobic FGF and basic TAT peptides to promote
            cellular uptake of recombinant Cre recombinase: a tool for
            efficient genetic engineering of mammalian genomes.
  JOURNAL   Proc Natl Acad Sci U S A. 2002 Apr 2. 99(7):4489-94.
  PUBMED    11904364
REFERENCE   2  (bases 1 to 6757)
  AUTHORS   .
  TITLE     Direct Submission
  JOURNAL   Exported Oct 16, 2017 from SnapGene Server 1.1.55
            http://www.snapgene.com
FEATURES             Location/Qualifiers
     source          1..6757
                     /organism="synthetic DNA construct"
                     /mol_type="other DNA"
                     /label="source synthetic DNA construct"
     ORF             2087..3229
                     /created_by="User"
                     /modified_by="User"
                     /label="6�HIS-NLS-Cre ORF"
     rep_origin      5219..5833
                     /note="replicon of pMB1"
                     /Transferred_From="pUC57"
                     /Transferred_Similarity="100.00%"
                     /modified_by="User"
                     /label="Origin of Replication"
     ORF             complement(5835..6695)
                     /created_by="User"
                     /modified_by="User"
                     /label="Beta-Lactamase (AmpR) ORF"
     promoter        complement(6696..6753)
                     /created_by="User"
                     /modified_by="User"
                     /label="Beta-Lactamase Promoter"
ORIGIN      
        1 tcctgcatct tttaatcaaa tcccaagatg tgtataaacc accaaactgc caaaaaatga
       61 aaactgtcga caagctctgt ccgtttgctg gcaactgcaa gggtctcaat cctatttgta
      121 attattgaat aataaaacaa ttataaatgt caaatttgtt ttttattaac gatacaaacc
      181 aaacgcaaca agaacatttg tagtattatc tataattgaa aacgcgtagt tataatcgct
      241 gaggtaatat ttaaaatcat tttcaaatga ttcacagtta atttgcgaca atataatttt
      301 attttcacat aaactagacg ccttgtcgtc ttcttcttcg tattccttct ctttttcatt
      361 tttctcttca taaaaattaa catagttatt atcgtatcca tatatgtatc tatcgtatag
      421 agtaaatttt ttgttgtcat aaatatatat gtctttttta atggggtgta tagtaccgct
      481 gcgcatagtt tttctgtaat ttacaacagt gctattttct ggtagttctt cggagtgtgt
      541 tgctttaatt attaaattta tataatcaat gaatttggga tcgtcggttt tgtacaatat
      601 gttgccggca tagtacgcag cttcttctag ttcaattaca ccatttttta gcagcaccgg
      661 attaacataa ctttccaaaa tgttgtacga accgttaaac aaaaacagtt cacctccctt
      721 ttctatacta ttgtctgcga gcagttgttt gttgttaaaa ataacagcca ttgtaatgag
      781 acgcacaaac taatatcaca aactggaaat gtctatcaat atatagttgc tctagttatt
      841 aatagtaatc aattacgggg tcattagttc atagcccata tatggagttc cgcgttacat
      901 aacttacggt aaatggcccg cctggctgac cgcccaacga cccccgccca ttgacgtcaa
      961 taatgacgta tgttcccata gtaacgccaa tagggacttt ccattgacgt caatgggtgg
     1021 actatttacg gtaaactgcc cacttggcag tacatcaagt gtatcatatg ccaagtacgc
     1081 cccctattga cgtcaatgac ggtaaatggc ccgcctggca ttatgcccag tacatgacct
     1141 tatgggactt tcctacttgg cagtacatct acgtattagt catcgctatt accatgcatg
     1201 gtcgaggtga gccccacgtt ctgcttcact ctccccatct cccccccctc cccaccccca
     1261 attttgtatt tatttatttt ttaattattt tgtgcagcga tgggggcggg gggggggggg
     1321 gggcgcgcgc caggcggggc ggggcggggc gaggggcggg gcggggcgag gcggagaggt
     1381 gcggcggcag ccaatcagag cggcgcgctc cgaaagtttc cttttatggc gaggcggcgg
     1441 cggcggcggc cctataaaaa gcgaagcgcg cggcgggcgg gagtcgctgc gacgctgcct
     1501 tcgccccgtg ccccgctccg ccgccgcctc gcgccgcccg ccccggctct gactgaccgc
     1561 gttactccca caggtgagcg ggcgggacgg cccttctcct tcgggctgta attagcgctt
     1621 ggtttaatga cggcttgttt cttttctgtg gctgcgtgaa agccttgagg ggctccggga
     1681 gggccctttg tgcgggggga gcggctcggg gctgtccgcg gggggacggc tgccttcggg
     1741 ggggacgggg cagggcgggg ttcggcttct ggcgtgtgac cggcggctct agagcctctg
     1801 ctaaccatgt tcatgccttc ttctttttcc tacagctcct gggcaacgtg ctggttattg
     1861 tgctgtctca tcattttggc aaagaattgg atcggaccga aattaatacg actcactata
     1921 ggggaattgt gagcggataa caattccccg gagttaatcc gggaccttta attcaaccca
     1981 acacaatata ttatagttaa ataagaatta ttatcaaatc atttgtatat taattaaaat
     2041 actatactgt aaattacatt ttatttacaa tcaaaggaga tataccatgg gccatcacca
     2101 tcaccatcac ggcatgggcg ctgcaggtcg caagaaacgt cgccaacgtc gccgtccgcc
     2161 tgcaggcact agtgtaagct tgaagaagaa gaggaaggtg tccaatttac tgaccgtaca
     2221 ccaaaatttg cctgcattac cggtcgatgc aacgagtgat gaggttcgca agaacctgat
     2281 ggacatgttc agggatcgcc aggcgttttc tgagcatacc tggaaaatgc ttctgtccgt
     2341 ttgccggtcg tgggcggcat ggtgcaagtt gaataaccgg aaatggtttc ccgcagaacc
     2401 tgaagatgtt cgcgattatc ttctatatct tcaggcgcgc ggtctggcag taaaaactat
     2461 ccagcaacat ttgggccagc taaacatgct tcatcgtcgg tccgggctgc cacgaccaag
     2521 tgacagcaat gctgtttcac tggttatgcg gcggatccga aaagaaaacg ttgatgccgg
     2581 tgaacgtgca aaacaggctc tagcgttcga acgcactgat ttcgaccagg ttcgttcact
     2641 catggaaaat agcgatcgct gccaggatat acgtaatctg gcatttctgg ggattgctta
     2701 taacaccctg ttacgtatag ccgaaattgc caggatcagg gttaaagata tctcacgtac
     2761 tgacggtggg agaatgttaa tccatattgg cagaacgaaa acgctggtta gcaccgcagg
     2821 tgtagagaag gcacttagcc tgggggtaac taaactggtc gagcgatgga tttccgtctc
     2881 tggtgtagct gatgatccga ataactacct gttttgccgg gtcagaaaaa atggtgttgc
     2941 cgcgccatct gccaccagcc agctatcaac tcgcgccctg gaagggattt ttgaagcaac
     3001 tcatcgattg atttacggcg ctaaggatga ctctggtcag agatacctgg cctggtctgg
     3061 acacagtgcc cgtgtcggag ccgcgcgaga tatggcccgc gctggagttt caataccgga
     3121 gatcatgcaa gctggtggct ggaccaatgt aaatattgtc atgaactata tccgtaacct
     3181 ggatagtgaa acaggggcaa tggtgcgcct gctggaagat ggcgattagc tcgagcacca
     3241 ccatcaccat caccatcact aagtgattaa cctcaggtgc aggctgccta tcagaaggtg
     3301 gtggctggtg tggccaatgc cctggctcac aaataccact gagatcgatc tttttccctc
     3361 tgccaaaaat tatggggaca tcatgaagcc ccttgagcat ctgacttctg gctaataaag
     3421 gaaatttatt ttcattgcaa tagtgtgttg gaattttttg tgtctctcac tcggaaggac
     3481 atatgggagg gcaaatcatt taaaacatca gaatgagtat ttggtttaga gtttggcaac
     3541 atatgcccat atgtaactag cataacccct tggggcctct aaacgggtct tgaggggttt
     3601 tttgctgaaa gcatgcggag gaaattctcc ttgaagtttc cctggtgttc aaagtaaagg
     3661 agtttgcacc agacgcacct ctgttcactg gtccggcgta ttaaaacacg atacattgtt
     3721 attagtacat ttattaagcg ctagattctg tgcgttgttg atttacagac aattgttgta
     3781 cgtattttaa taattcatta aatttataat ctttagggtg gtatgttaga gcgaaaatca
     3841 aatgattttc agcgtcttta tatctgaatt taaatattaa atcctcaata gatttgtaaa
     3901 ataggtttcg attagtttca aacaagggtt gtttttccga accgatggct ggactatcta
     3961 atggattttc gctcaacgcc acaaaacttg ccaaatcttg tagcagcaat ctagctttgt
     4021 cgatattcgt ttgtgttttg ttttgtaata aaggttcgac gtcgttcaaa atattatgcg
     4081 cttttgtatt tctttcatca ctgtcgttag tgtacaattg actcgacgta aacacgttaa
     4141 atagagcttg gacatattta acatcgggcg tgttagcttt attaggccga ttatcgtcgt
     4201 cgtcccaacc ctcgtcgtta gaagttgctt ccgaagacga ttttgccata gccacacgac
     4261 gcctattaat tgtgtcggct aacacgtccg cgatcaaatt tgtagttgag ctttttggaa
     4321 ttatttctga ttgcgggcgt ttttgggcgg gtttcaatct aactgtgccc gattttaatt
     4381 cagacaacac gttagaaagc gatggtgcag gcggtggtaa catttcagac ggcaaatcta
     4441 ctaatggcgg cggtggtgga gctgatgata aatctaccat cggtggaggc gcaggcgggg
     4501 ctggcggcgg aggcggaggc ggaggtggtg gcggtgatgc agacggcggt ttaggctcaa
     4561 atgtctcttt aggcaacaca gtcggcacct caactattgt actggtttcg ggcgccgttt
     4621 ttggtttgac cggtctgaga cgagtgcgat ttttttcgtt tctaatagct tccaacaatt
     4681 gttgtctgtc gtctaaaggt gcagcgggtt gaggttccgt cggcattggt ggagcgggcg
     4741 gcaattcaga catcgatggt ggtggtggtg gtggaggcgc tggaatgtta ggcacgggag
     4801 aaggtggtgg cggcggtgcc gccggtataa tttgttctgg tttagtttgt tcgcgcacga
     4861 ttgtgggcac cggcgcaggc gccgctggct gcacaacgga aggtcgtctg cttcgaggca
     4921 gcgcttgggg tggtggcaat tcaatattat aattggaata caaatcgtaa aaatctgcta
     4981 taagcattgt aatttcgcta tcgtttaccg tgccgatatt taacaaccgc tcaatgtaag
     5041 caattgtatt gtaaagagat tgtctcaagc tcggaacgct gcgctcggtc gttcggctgc
     5101 ggcgagcggt atcagctcac tcaaaggcgg taatacggtt atccacagaa tcaggggata
     5161 acgcaggaaa gaacatgtga gcaaaaggcc agcaaaaggc caggaaccgt aaaaaggccg
     5221 cgttgctggc gtttttccat aggctccgcc cccctgacga gcatcacaaa aatcgacgct
     5281 caagtcagag gtggcgaaac ccgacaggac tataaagata ccaggcgttt ccccctggaa
     5341 gctccctcgt gcgctctcct gttccgaccc tgccgcttac cggatacctg tccgcctttc
     5401 tcccttcggg aagcgtggcg ctttctcaat gctcacgctg taggtatctc agttcggtgt
     5461 aggtcgttcg ctccaagctg ggctgtgtgc acgaaccccc cgttcagccc gaccgctgcg
     5521 ccttatccgg taactatcgt cttgagtcca acccggtaag acacgactta tcgccactgg
     5581 cagcagccac tggtaacagg attagcagag cgaggtatgt aggcggtgct acagagttct
     5641 tgaagtggtg gcctaactac ggctacacta gaaggacagt atttggtatc tgcgctctgc
     5701 tgaagccagt taccttcgga aaaagagttg gtagctcttg atccggcaaa caaaccaccg
     5761 ctggtagcgg tggttttttt gtttgcaagc agcagattac gcgcagaaaa aaaggatctc
     5821 aagaagatcc tttgttacca atgcttaatc agtgaggcac ctatctcagc gatctgtcta
     5881 tttcgttcat ccatagttgc ctgactcccc gtcgtgtaga taactacgat acgggagggc
     5941 ttaccatctg gccccagtgc tgcaatgata ccgcgagacc cacgctcacc ggctccagat
     6001 ttatcagcaa taaaccagcc agccggaagg gccgagcgca gaagtggtcc tgcaacttta
     6061 tccgcctcca tccagtctat taattgttgc cgggaagcta gagtaagtag ttcgccagtt
     6121 aatagtttgc gcaacgttgt tgccattgct acaggcatcg tggtgtcacg ctcgtcgttt
     6181 ggtatggctt cattcagctc cggttcccaa cgatcaaggc gagttacatg atcccccatg
     6241 ttgtgcaaaa aagcggttag ctccttcggt cctccgatcg ttgtcagaag taagttggcc
     6301 gcagtgttat cactcatggt tatggcagca ctgcataatt ctcttactgt catgccatcc
     6361 gtaagatgct tttctgtgac tggtgagtac tcaaccaagt cattctgaga atagtgtatg
     6421 cggcgaccga gttgctcttg cccggcgtca atacgggata ataccgcgcc acatagcaga
     6481 actttaaaag tgctcatcat tggaaaacgt tcttcggggc gaaaactctc aaggatctta
     6541 ccgctgttga gatccagttc gatgtaaccc actcgtgcac ccaactgatc ttcagcatct
     6601 tttactttca ccagcgtttc tgggtgagca aaaacaggaa ggcaaaatgc cgcaaaaaag
     6661 ggaataaggg cgacacggaa atgttgaata ctcatactct tcctttttca atattattga
     6721 agcatttatc agggttattg tctcatgtcc gcgcgtt
//
LOCUS       Plasmid_-_pUC57[        5678 bp    DNA     circular UNA 21-DEC-2017
DEFINITION  Vector [01] in Supplementary Table 8.
ACCESSION   urn.local...1513781808357.371
VERSION     urn.local...1513781808357.371
KEYWORDS    .
SOURCE      
  ORGANISM  
            .
FEATURES             Location/Qualifiers
     SRIF_Element    5609..5614
                     /created_by="User"
                     /modified_by="User"
                     /label="AatII"
     misc_feature    189..192
                     /created_by="User"
                     /modified_by="User"
                     /label="piggyBac 3' TTAA"
                     /note="Geneious type: PiggyBac Element"
     misc_feature    complement(193..427)
                     /created_by="User"
                     /modified_by="User"
                     /label="piggyBac 3' Terminal Repeat"
                     /note="Geneious type: PiggyBac Element"
     SRIF_Element    428..441
                     /created_by="User"
                     /modified_by="User"
                     /label="PmeI --- XmaI"
     spacer          442..459
                     /created_by="User"
                     /modified_by="User"
                     /label="FREDDY Spacer (#1)"
     SRIF_Element    460..479
                     /created_by="User"
                     /modified_by="User"
                     /label="SpeI --- PmeI --- HindIII"
     spacer          480..497
                     /created_by="User"
                     /Transferred_From="Element - (8) S (8) NLS (8+1) {G-487}
                     (8) SV40 (BamHI), Element - (8) S (8) NLS (8+1) {R-559}
                     (8) SV40 (BamHI)"
                     /Transferred_Similarity="100.00%"
                     /modified_by="User"
                     /label="FREDDY Spacer (#2)"
     SRIF_Element    498..517
                     /created_by="User"
                     /modified_by="User"
                     /label="XbaI --- PmeI --- XhoI"
     Lox_Element     complement(518..551)
                     /created_by="User"
                     /modified_by="User"
                     /label="LoxN Site"
     polyA_signal    complement(552..792)
                     /created_by="User"
                     /modified_by="User"
                     /label="SV40 Poly(A)"
     ORF             complement(793..1500)
                     /created_by="User"
                     /modified_by="User"
                     /label="mOrange ORF"
     promoter        complement(1504..1783)
                     /created_by="User"
                     /modified_by="User"
                     /label="3�P3 Artificial Promoter"
     Lox_Element     1784..1817
                     /created_by="User"
                     /modified_by="User"
                     /label="LoxP Site"
     SRIF_Element    1818..1837
                     /created_by="User"
                     /modified_by="User"
                     /label="NheI --- PmeI --- AflII"
     Lox_Element     complement(1838..1871)
                     /created_by="User"
                     /modified_by="User"
                     /label="LoxN Site"
     polyA_signal    complement(1872..2112)
                     /created_by="User"
                     /modified_by="User"
                     /label="SV40 Poly(A)"
     ORF             complement(2113..2820)
                     /created_by="User"
                     /modified_by="User"
                     /label="mCherry ORF"
     promoter        complement(2824..3103)
                     /created_by="User"
                     /modified_by="User"
                     /label="3�P3 Artificial Promoter"
     Lox_Element     3104..3137
                     /created_by="User"
                     /modified_by="User"
                     /label="LoxP Site"
     SRIF_Element    3138..3151
                     /created_by="User"
                     /modified_by="User"
                     /label="AvrII --- PmeI"
     misc_feature    3152..3461
                     /created_by="User"
                     /modified_by="User"
                     /label="piggyBac 5' Terminal Repeat"
                     /note="Geneious type: PiggyBac Element"
     misc_feature    3462..3465
                     /created_by="User"
                     /label="piggyBac 5' TTAA"
                     /note="Geneious type: PiggyBac Element"
     SRIF_Element    3843..3848
                     /created_by="User"
                     /modified_by="User"
                     /label="PciI"
     rep_origin      3889..4503
                     /note="replicon of pMB1"
                     /Transferred_From="pUC57"
                     /Transferred_Similarity="100.00%"
                     /modified_by="User"
                     /label="Origin of Replication"
     ORF             complement(4663..5478)
                     /created_by="User"
                     /X-Transferred_From="pUC57-Kan"
                     /X-Transferred_Similarity="99.75%"
                     /Transferred_From="pUCKan Blue Heron"
                     /Transferred_Similarity="98.53%"
                     /modified_by="User"
                     /label="Neomycin Phosphotransferase (KanR) ORF"
     promoter        complement(5479..5583)
                     /created_by="User"
                     /Transferred_From="pUC57"
                     /Transferred_Similarity="100.00%"
                     /modified_by="User"
                     /label="Beta-Lactamase Promoter"
ORIGIN      
        1 tcgcgcgttt cggtgatgac ggtgaaaacc tctgacacat gcagctcccg gagacggtca
       61 cagcttgtct gtaagcggat gccgggagca gacaagcccg tcagggcgcg tcagcgggtg
      121 ttggcgggtg tcggggctgg cttaactatg cggcatcaga gcagattgta ctgagagtgc
      181 accatatgtt aaccctagaa agataatcat attgtgacgt acgttaaaga taatcatgcg
      241 taaaattgac gcatgtgttt tatcggtctg tatatcgagg tttatttatt aatttgaata
      301 gatattaagt tttattatat ttacacttac atactaataa taaattcaac aaacaattta
      361 tttatgttta tttatttatt aaaaaaaaac aaaaactcaa aatttcttct ataaagtaac
      421 aaaacttgtt taaaccccgg gtttagggaa gatgattata ctagtgttta aacaagcttt
      481 ttagggaaga tgattattct agagtttaaa cctcgagata acttcgtata aggtatacta
      541 tacgaagtta tgatccagac atgataagat acattgatga gtttggacaa accacaacta
      601 gaatgcagtg aaaaaaatgc tttatttgtg aaatttgtga tgctattgct ttatttgtaa
      661 ccattataag ctgcaataaa caagttaaca acaacaattg cattcatttt atgtttcagg
      721 ttcaggggga ggtgtgggag gttttttaaa gcaagtaaaa cctctacaaa tgtggtatgg
      781 ctgattatga tcttatttgt acagttcgtc catgccgccg gtcgagtgcc tgccttcggc
      841 cctttcgtat tgttccacaa tggtgtagtc ttcgttgtgc gaggtaatgt ccagtttaat
      901 gtccacaatg taggcgccgg gcagttgcac gggtttcttg gctttgtagg tggttttcac
      961 ttccgaggtg tagtggccgc cgtctttcag tttcagcctc attttaattt tgcctttcag
     1021 ggcgccgtct tcggggtaca tcctttccga cgaggcttcc cagcccatgg ttttcttttg
     1081 catcacgggg ccgtccgagg ggaagttggt gcccctcagt ttcactttgt aaatgaattc
     1141 gccgtcttgc agcgacgagt cttgggtcac ggtcaccacg ccgccgtctt cgtagttcat
     1201 caccctttcc catttgaagc cttcggggaa cgacagtttg aagtagtcgg gaatgtcggc
     1261 ggggtgtttc acgtaggctt tcgagccgta ggtgaagtgg ggcgacagaa tgtcccaggc
     1321 gaagggcagg gggccgcctt tggtcacttt cagtttggcg gtttggaagc cttcgtaggg
     1381 cctgccttcg ccttcgcctt caatttcgaa ttcgtggccg ttcaccgagc cttccatcct
     1441 cactttgaac ctcatgaatt ctttaataat ggccatgttg ttttcttcgc ctttcgacat
     1501 tttggtggcg accggtggat cgtaccgtcg actctagcgg taccccgatt gtttagcttg
     1561 ttcagctgcg cttgtttatt tgcttagctt tcgcttagcg acgtgttcac tttgcttgtt
     1621 tgaattgaat tgtcgctccg tagacgaagc gcctctattt atactccggc ggtcgagggt
     1681 tcgaaatcga ttagcttgga ctctaattga attagtctct aattgaatta gtctctaatt
     1741 gaattagatc cccggccgag ctcgaattaa ccattgtggg aacataactt cgtatagcat
     1801 acattatacg aagttatgct agcgtttaaa ccttaagata acttcgtata aggtatacta
     1861 tacgaagtta tgatccagac atgataagat acattgatga gtttggacaa accacaacta
     1921 gaatgcagtg aaaaaaatgc tttatttgtg aaatttgtga tgctattgct ttatttgtaa
     1981 ccattataag ctgcaataaa caagttaaca acaacaattg cattcatttt atgtttcagg
     2041 ttcaggggga ggtgtgggag gttttttaaa gcaagtaaaa cctctacaaa tgtggtatgg
     2101 ctgattatga tcttatttgt acagttcgtc catgccgccg gtcgagtgcc tgccttcggc
     2161 cctttcgtat tgttccacaa tggtgtagtc ttcgttgtgc gaggtaatgt ccagtttaat
     2221 gttcacgttg taggcgccgg gcagttgcac gggtttcttg gctttgtagg tggttttcac
     2281 ttcggcgtcg tagtggccgc cgtctttcag tttcagcctt tgtttaattt cgcctttcag
     2341 ggcgccgtct tcggggtaca tcctttccga cgaggcttcc cagcccatgg ttttcttttg
     2401 catcacgggg ccgtccgagg ggaagttggt gcccctcagt ttcactttgt aaatgaattc
     2461 gccgtcttgc agcgacgagt cttgggtcac ggtcaccacg ccgccgtctt cgaagttcat
     2521 caccctttcc catttgaagc cttcggggaa cgacagtttc aggtagtcgg gaatgtcggc
     2581 ggggtgtttc acgtaggctt tcgagccgta catgaattgg ggcgacagaa tgtcccaggc
     2641 gaagggcagg gggccgcctt tggtcacttt cagtttggcg gtttgggtgc cttcgtaggg
     2701 cctgccttcg ccttcgcctt caatttcgaa ttcgtggccg ttcaccgagc cttccatgtg
     2761 cactttgaac ctcatgaatt ctttaataat ggccatgttg tcttcttcgc ctttcgacat
     2821 tttggtggcg accggtggat cgtaccgtcg actctagcgg taccccgatt gtttagcttg
     2881 ttcagctgcg cttgtttatt tgcttagctt tcgcttagcg acgtgttcac tttgcttgtt
     2941 tgaattgaat tgtcgctccg tagacgaagc gcctctattt atactccggc ggtcgagggt
     3001 tcgaaatcga ttagcttgga ctctaattga attagtctct aattgaatta gtctctaatt
     3061 gaattagatc cccggccgag ctcgaattaa ccattgtggg aacataactt cgtatagcat
     3121 acattatacg aagttatcct agggtttaaa ctgatatcta taacaagaaa atatatatat
     3181 aataagttat cacgtaagta gaacatgaaa taacaatata attatcgtat gagttaaatc
     3241 ttaaaagtca cgtaaaagat aatcatgcgt cattttgact cacgcggtcg ttatagttca
     3301 aaatcagtga cacttaccgc attgacaagc acgcctcacg ggagctccaa gcggcgactg
     3361 agatgtccta aatgcacagc gacggattcg cgctatttag aaagagagag caatatttca
     3421 agaatgcatg cgtcaatttt acgcagacta tctttctagg gttaactgca gaggcctgca
     3481 tgcaagcttg gctcgagcat ggtcatagct gtttcctgtg tgaaattgtt atccgctcac
     3541 aattccacac aacatacgag ccggaagcat aaagtgtaaa gcctggggtg cctaatgagt
     3601 gagctaactc acattaattg cgttgcgctc actgcccgct ttccagtcgg gaaacctgtc
     3661 gtgccagctg cattaatgaa tcggccaacg cgcggggaga ggcggtttgc gtattgggcg
     3721 ctcttccgct tcctcgctca ctgactcgct gcgctcggtc gttcggctgc ggcgagcggt
     3781 atcagctcac tcaaaggcgg taatacggtt atccacagaa tcaggggata acgcaggaaa
     3841 gaacatgtga gcaaaaggcc agcaaaaggc caggaaccgt aaaaaggccg cgttgctggc
     3901 gtttttccat aggctccgcc cccctgacga gcatcacaaa aatcgacgct caagtcagag
     3961 gtggcgaaac ccgacaggac tataaagata ccaggcgttt ccccctggaa gctccctcgt
     4021 gcgctctcct gttccgaccc tgccgcttac cggatacctg tccgcctttc tcccttcggg
     4081 aagcgtggcg ctttctcata gctcacgctg taggtatctc agttcggtgt aggtcgttcg
     4141 ctccaagctg ggctgtgtgc acgaaccccc cgttcagccc gaccgctgcg ccttatccgg
     4201 taactatcgt cttgagtcca acccggtaag acacgactta tcgccactgg cagcagccac
     4261 tggtaacagg attagcagag cgaggtatgt aggcggtgct acagagttct tgaagtggtg
     4321 gcctaactac ggctacacta gaagaacagt atttggtatc tgcgctctgc tgaagccagt
     4381 taccttcgga aaaagagttg gtagctcttg atccggcaaa caaaccaccg ctggtagcgg
     4441 tggttttttt gtttgcaagc agcagattac gcgcagaaaa aaaggatctc aagaagatcc
     4501 tttgatcttt tctacggggt ctgacgctca gtggaacgaa aactcacgtt aagggatttt
     4561 ggtcatgaga ttatcaaaaa ggatcttcac ctagatcctt ttaaattaaa aatgaagttt
     4621 taaatcaatc taaagtatat atgagtaaac ttggtctgac agttagaaaa actcatcgag
     4681 catcaaatga aactgcaatt tattcatatc aggattatca ataccatatt tttgaaaaag
     4741 ccgtttctgt aatgaaggag aaaactcacc gaggcagttc cataggatgg caagatcctg
     4801 gtatcggtct gcgattccga ctcgtccaac atcaatacaa cctattaatt tcccctcgtc
     4861 aaaaataagg ttatcaagtg agaaatcacc atgagtgacg actgaatccg gtgagaatgg
     4921 caaaagttta tgcatttctt tccagacttg ttcaacaggc cagccattac gctcgtcatc
     4981 aaaatcactc gcatcaacca aaccgttatt cattcgtgat tgcgcctgag cgagacgaaa
     5041 tacgcgatcg ctgttaaaag gacaattaca aacaggaatc gaatgcaacc ggcgcaggaa
     5101 cactgccagc gcatcaacaa tattttcacc tgaatcagga tattcttcta atacctggaa
     5161 tgctgttttc ccagggatcg cagtggtgag taaccatgca tcatcaggag tacggataaa
     5221 atgcttgatg gtcggaagag gcataaattc cgtcagccag tttagtctga ccatctcatc
     5281 tgtaacatca ttggcaacgc tacctttgcc atgtttcaga aacaactctg gcgcatcggg
     5341 cttcccatac aatcgataga ttgtcgcacc tgattgcccg acattatcgc gagcccattt
     5401 atacccatat aaatcagcat ccatgttgga atttaatcgc ggcctagagc aagacgtttc
     5461 ccgttgaata tggctcatac tcttcctttt tcaatattat tgaagcattt atcagggtta
     5521 ttgtctcatg agcggataca tatttgaatg tatttagaaa aataaacaaa taggggttcc
     5581 gcgcacattt ccccgaaaag tgccacctga cgtctaagaa accattatta tcatgacatt
     5641 aacctataaa aataggcgta tcacgaggcc ctttcgtc
//
